# Supplementary material for: Ref-1 redox activity alters cancer cell metabolism in pancreatic cancer: exploiting this novel finding as a potential target
Source: J Exp Clin Cancer Res. 2021 Aug 10;40:251. doi: 10.1186/s13046-021-02046-x (PMC8353735; doi:10.1186/s13046-021-02046-x)
Supplement: Supplementary file 3 — Additional file 3. [file 13046_2021_2046_MOESM3_ESM.xlsx]

## Sheet: RNA
DEGs in scRNA-seq data
Hyoxia vs Normoxia			Si vs Sc | Hypoxia			Si vs Sc | Normoxia
Up	Down		Up	Down		Up	Down
ENSG00000000003	ENSG00000024526		ENSG00000148773	ENSG00000000003		ENSG00000129480	ENSG00000001497
ENSG00000001036	ENSG00000071539		ENSG00000166803	ENSG00000001629		ENSG00000229598	ENSG00000006534
ENSG00000001460	ENSG00000075218		ENSG00000214283	ENSG00000001630		ENSG00000003756	ENSG00000007202
ENSG00000001461	ENSG00000088325		ENSG00000225528	ENSG00000002330		ENSG00000012660	ENSG00000010278
ENSG00000001629	ENSG00000089022		ENSG00000229417	ENSG00000003147		ENSG00000035687	ENSG00000010803
ENSG00000001630	ENSG00000111247		ENSG00000250045	ENSG00000004897		ENSG00000055483	ENSG00000011243
ENSG00000002330	ENSG00000117724		ENSG00000253866	ENSG00000005020		ENSG00000059573	ENSG00000011485
ENSG00000002587	ENSG00000122966		ENSG00000270945	ENSG00000005700		ENSG00000066084	ENSG00000014216
ENSG00000003056	ENSG00000131747		ENSG00000002586	ENSG00000006453		ENSG00000070831	ENSG00000021355
ENSG00000003402	ENSG00000134690		ENSG00000003436	ENSG00000006534		ENSG00000074603	ENSG00000023734
ENSG00000004700	ENSG00000142945		ENSG00000006652	ENSG00000007202		ENSG00000077684	ENSG00000028528
ENSG00000004866	ENSG00000148200		ENSG00000007968	ENSG00000007255		ENSG00000078319	ENSG00000030582
ENSG00000004897	ENSG00000148773		ENSG00000010322	ENSG00000008083		ENSG00000078403	ENSG00000038274
ENSG00000005020	ENSG00000160803		ENSG00000022277	ENSG00000008513		ENSG00000079332	ENSG00000042286
ENSG00000005189	ENSG00000162063		ENSG00000025293	ENSG00000010256		ENSG00000084073	ENSG00000049239
ENSG00000005339	ENSG00000164104		ENSG00000029364	ENSG00000010278		ENSG00000084652	ENSG00000053501
ENSG00000005448	ENSG00000164611		ENSG00000035681	ENSG00000010404		ENSG00000091732	ENSG00000055044
ENSG00000005700	ENSG00000166803		ENSG00000035862	ENSG00000011405		ENSG00000092847	ENSG00000062725
ENSG00000006125	ENSG00000166851		ENSG00000037241	ENSG00000011454		ENSG00000093000	ENSG00000064393
ENSG00000006432	ENSG00000168096		ENSG00000047634	ENSG00000011638		ENSG00000099381	ENSG00000065357
ENSG00000006453	ENSG00000169607		ENSG00000049656	ENSG00000013375		ENSG00000100575	ENSG00000066379
ENSG00000006534	ENSG00000171320		ENSG00000050405	ENSG00000013561		ENSG00000102898	ENSG00000066427
ENSG00000006712	ENSG00000177447		ENSG00000053372	ENSG00000014216		ENSG00000104047	ENSG00000066583
ENSG00000007202	ENSG00000182965		ENSG00000058799	ENSG00000014824		ENSG00000104356	ENSG00000068366
ENSG00000007255	ENSG00000211448		ENSG00000065978	ENSG00000014919		ENSG00000105926	ENSG00000068745
ENSG00000008083	ENSG00000214283		ENSG00000068137	ENSG00000020426		ENSG00000105983	ENSG00000072415
ENSG00000008324	ENSG00000215417		ENSG00000068489	ENSG00000021355		ENSG00000106144	ENSG00000074181
ENSG00000008513	ENSG00000215734		ENSG00000068697	ENSG00000023041		ENSG00000106346	ENSG00000081760
ENSG00000008869	ENSG00000225528		ENSG00000068784	ENSG00000023171		ENSG00000107554	ENSG00000083123
ENSG00000009780	ENSG00000229417		ENSG00000070770	ENSG00000023191		ENSG00000107951	ENSG00000084676
ENSG00000010017	ENSG00000230444		ENSG00000071994	ENSG00000023228		ENSG00000108671	ENSG00000087074
ENSG00000010219	ENSG00000232486		ENSG00000072274	ENSG00000023572		ENSG00000110344	ENSG00000090520
ENSG00000010256	ENSG00000232917		ENSG00000074266	ENSG00000024422		ENSG00000112186	ENSG00000091073
ENSG00000010278	ENSG00000240571		ENSG00000074696	ENSG00000025772		ENSG00000112893	ENSG00000092929
ENSG00000010310	ENSG00000250045		ENSG00000078967	ENSG00000028116		ENSG00000114902	ENSG00000092978
ENSG00000010404	ENSG00000253866		ENSG00000080345	ENSG00000029725		ENSG00000116489	ENSG00000095380
ENSG00000010626	ENSG00000254183		ENSG00000080824	ENSG00000030419		ENSG00000117862	ENSG00000099812
ENSG00000010704	ENSG00000254644		ENSG00000081870	ENSG00000032742		ENSG00000117899	ENSG00000099917
ENSG00000010818	ENSG00000255198		ENSG00000083312	ENSG00000033627		ENSG00000121289	ENSG00000100075
ENSG00000011009	ENSG00000255581		ENSG00000084444	ENSG00000033867		ENSG00000122299	ENSG00000100823
ENSG00000011405	ENSG00000258153		ENSG00000084652	ENSG00000034693		ENSG00000122642	ENSG00000101052
ENSG00000011454	ENSG00000258159		ENSG00000085063	ENSG00000035403		ENSG00000130338	ENSG00000101187
ENSG00000011485	ENSG00000258978		ENSG00000085274	ENSG00000035928		ENSG00000131238	ENSG00000101337
ENSG00000011638	ENSG00000259259		ENSG00000086062	ENSG00000039523		ENSG00000132388	ENSG00000101421
ENSG00000012211	ENSG00000259358		ENSG00000087470	ENSG00000042753		ENSG00000132970	ENSG00000101940
ENSG00000013364	ENSG00000260438		ENSG00000088356	ENSG00000046604		ENSG00000133195	ENSG00000102225
ENSG00000013375	ENSG00000261007		ENSG00000088448	ENSG00000047621		ENSG00000134058	ENSG00000102265
ENSG00000013561	ENSG00000261061		ENSG00000088832	ENSG00000048828		ENSG00000134419	ENSG00000102401
ENSG00000013563	ENSG00000261144		ENSG00000089685	ENSG00000049239		ENSG00000135185	ENSG00000102781
ENSG00000014123	ENSG00000267184		ENSG00000089876	ENSG00000052749		ENSG00000135211	ENSG00000102854
ENSG00000014216	ENSG00000267736		ENSG00000090054	ENSG00000053900		ENSG00000135597	ENSG00000103194
ENSG00000014824	ENSG00000270945		ENSG00000090263	ENSG00000054282		ENSG00000136478	ENSG00000103876
ENSG00000014919	ENSG00000272655		ENSG00000090621	ENSG00000057252		ENSG00000137076	ENSG00000103932
ENSG00000015676	ENSG00000272758		ENSG00000091527	ENSG00000057657		ENSG00000137845	ENSG00000104154
ENSG00000018189	ENSG00000001631		ENSG00000093000	ENSG00000057663		ENSG00000139163	ENSG00000104522
ENSG00000018610	ENSG00000002586		ENSG00000099901	ENSG00000059588		ENSG00000139324	ENSG00000104805
ENSG00000019995	ENSG00000003436		ENSG00000100138	ENSG00000061656		ENSG00000140995	ENSG00000104886
ENSG00000020426	ENSG00000006652		ENSG00000100410	ENSG00000061794		ENSG00000143093	ENSG00000104915
ENSG00000021355	ENSG00000010322		ENSG00000100644	ENSG00000062485		ENSG00000143162	ENSG00000105127
ENSG00000023041	ENSG00000024048		ENSG00000100697	ENSG00000063322		ENSG00000143633	ENSG00000105357
ENSG00000023171	ENSG00000029993		ENSG00000101146	ENSG00000064115		ENSG00000144283	ENSG00000105393
ENSG00000023191	ENSG00000035862		ENSG00000101166	ENSG00000064313		ENSG00000144597	ENSG00000105514
ENSG00000023330	ENSG00000043093		ENSG00000101236	ENSG00000064393		ENSG00000146007	ENSG00000105976
ENSG00000023572	ENSG00000047634		ENSG00000101367	ENSG00000064419		ENSG00000146476	ENSG00000106588
ENSG00000023608	ENSG00000048162		ENSG00000102241	ENSG00000064666		ENSG00000148572	ENSG00000106628
ENSG00000023697	ENSG00000049656		ENSG00000102606	ENSG00000065000		ENSG00000149483	ENSG00000107262
ENSG00000024422	ENSG00000055044		ENSG00000102898	ENSG00000065621		ENSG00000151466	ENSG00000107372
ENSG00000025772	ENSG00000065150		ENSG00000103429	ENSG00000065833		ENSG00000152457	ENSG00000107404
ENSG00000027001	ENSG00000065978		ENSG00000106144	ENSG00000066777		ENSG00000153560	ENSG00000107438
ENSG00000027697	ENSG00000066279		ENSG00000106355	ENSG00000067208		ENSG00000153933	ENSG00000107960
ENSG00000028116	ENSG00000068383		ENSG00000106484	ENSG00000067829		ENSG00000155561	ENSG00000108468
ENSG00000028528	ENSG00000068489		ENSG00000106591	ENSG00000068366		ENSG00000158373	ENSG00000108828
ENSG00000029725	ENSG00000068697		ENSG00000106771	ENSG00000068438		ENSG00000158604	ENSG00000108846
ENSG00000030419	ENSG00000068784		ENSG00000107854	ENSG00000068878		ENSG00000158985	ENSG00000108861
ENSG00000030582	ENSG00000070081		ENSG00000107951	ENSG00000068903		ENSG00000159692	ENSG00000109466
ENSG00000032389	ENSG00000070756		ENSG00000108064	ENSG00000068912		ENSG00000160439	ENSG00000109572
ENSG00000032742	ENSG00000070770		ENSG00000108349	ENSG00000069020		ENSG00000160613	ENSG00000109736
ENSG00000033627	ENSG00000072274		ENSG00000108651	ENSG00000070081		ENSG00000165417	ENSG00000110057
ENSG00000033867	ENSG00000079332		ENSG00000108671	ENSG00000070669		ENSG00000165609	ENSG00000110492
ENSG00000034693	ENSG00000080824		ENSG00000109016	ENSG00000072042		ENSG00000165672	ENSG00000111252
ENSG00000034713	ENSG00000081870		ENSG00000109184	ENSG00000072110		ENSG00000166012	ENSG00000111269
ENSG00000035115	ENSG00000083290		ENSG00000109606	ENSG00000072134		ENSG00000166598	ENSG00000112062
ENSG00000035403	ENSG00000083312		ENSG00000109685	ENSG00000072210		ENSG00000169410	ENSG00000112651
ENSG00000035928	ENSG00000083642		ENSG00000110344	ENSG00000072310		ENSG00000170348	ENSG00000112697
ENSG00000036054	ENSG00000084652		ENSG00000111011	ENSG00000072415		ENSG00000170653	ENSG00000112992
ENSG00000037474	ENSG00000085063		ENSG00000111328	ENSG00000072501		ENSG00000171202	ENSG00000116005
ENSG00000038219	ENSG00000085274		ENSG00000111348	ENSG00000072682		ENSG00000171466	ENSG00000116237
ENSG00000039319	ENSG00000085733		ENSG00000111696	ENSG00000072778		ENSG00000172954	ENSG00000116679
ENSG00000039523	ENSG00000086062		ENSG00000111725	ENSG00000073060		ENSG00000173660	ENSG00000116786
ENSG00000040199	ENSG00000088356		ENSG00000112110	ENSG00000073350		ENSG00000174206	ENSG00000119333
ENSG00000042493	ENSG00000088448		ENSG00000112531	ENSG00000073417		ENSG00000174891	ENSG00000120129
ENSG00000042753	ENSG00000089195		ENSG00000112983	ENSG00000074054		ENSG00000175376	ENSG00000120690
ENSG00000046604	ENSG00000089685		ENSG00000113068	ENSG00000074181		ENSG00000179218	ENSG00000121064
ENSG00000046647	ENSG00000090266		ENSG00000113569	ENSG00000074211		ENSG00000179387	ENSG00000121879
ENSG00000046651	ENSG00000090432		ENSG00000114209	ENSG00000074842		ENSG00000182318	ENSG00000122378
ENSG00000046653	ENSG00000091651		ENSG00000114405	ENSG00000074935		ENSG00000183077	ENSG00000122557
ENSG00000047346	ENSG00000092531		ENSG00000115084	ENSG00000075142		ENSG00000184068	ENSG00000123240
ENSG00000047365	ENSG00000093000		ENSG00000115541	ENSG00000075223		ENSG00000184465	ENSG00000123636
ENSG00000047621	ENSG00000094916		ENSG00000115561	ENSG00000075239		ENSG00000185658	ENSG00000124562
ENSG00000048342	ENSG00000095261		ENSG00000116120	ENSG00000075391		ENSG00000205423	ENSG00000125386
ENSG00000048471	ENSG00000099901		ENSG00000116489	ENSG00000075413		ENSG00000213186	ENSG00000125734
ENSG00000048707	ENSG00000100601		ENSG00000116704	ENSG00000075420		ENSG00000213639	ENSG00000125912
ENSG00000048828	ENSG00000100644		ENSG00000117222	ENSG00000075539		ENSG00000217128	ENSG00000126216
ENSG00000049239	ENSG00000100697		ENSG00000117632	ENSG00000075945		ENSG00000224490	ENSG00000126254
ENSG00000051108	ENSG00000100911		ENSG00000117748	ENSG00000076053		ENSG00000224861	ENSG00000126522
ENSG00000052749	ENSG00000101363		ENSG00000117862	ENSG00000077157		ENSG00000233954	ENSG00000127054
ENSG00000053501	ENSG00000101367		ENSG00000119285	ENSG00000077232		ENSG00000235272	ENSG00000128739
ENSG00000053900	ENSG00000101850		ENSG00000119335	ENSG00000077254		ENSG00000235954	ENSG00000128923
ENSG00000054267	ENSG00000102898		ENSG00000120333	ENSG00000078177		ENSG00000238083	ENSG00000128928
ENSG00000054282	ENSG00000103121		ENSG00000122565	ENSG00000079257		ENSG00000241095	ENSG00000129451
ENSG00000054523	ENSG00000103429		ENSG00000122674	ENSG00000079739		ENSG00000243147	ENSG00000130313
ENSG00000055130	ENSG00000104341		ENSG00000122873	ENSG00000079950		ENSG00000243725	ENSG00000130348
ENSG00000055147	ENSG00000104381		ENSG00000123131	ENSG00000080815		ENSG00000246067	ENSG00000130489
ENSG00000055609	ENSG00000106144		ENSG00000123144	ENSG00000080822		ENSG00000257923	ENSG00000130818
ENSG00000056050	ENSG00000106355		ENSG00000123975	ENSG00000080823		ENSG00000270874	ENSG00000131620
ENSG00000056097	ENSG00000106399		ENSG00000124193	ENSG00000080845		ENSG00000273841	ENSG00000132463
ENSG00000057252	ENSG00000107854		ENSG00000124209	ENSG00000081026		ENSG00000277791	ENSG00000132478
ENSG00000057657	ENSG00000107951		ENSG00000124228	ENSG00000082701		ENSG00000278768	ENSG00000132589
ENSG00000057663	ENSG00000108064		ENSG00000124275	ENSG00000082805		ENSG00000279332	ENSG00000132879
ENSG00000057704	ENSG00000109016		ENSG00000124535	ENSG00000083223		ENSG00000279392	ENSG00000132963
ENSG00000058262	ENSG00000109184		ENSG00000125166	ENSG00000085491			ENSG00000133142
ENSG00000059588	ENSG00000109606		ENSG00000125743	ENSG00000085662			ENSG00000133265
ENSG00000059769	ENSG00000109685		ENSG00000125779	ENSG00000085760			ENSG00000134313
ENSG00000060140	ENSG00000110344		ENSG00000127884	ENSG00000085871			ENSG00000134755
ENSG00000060762	ENSG00000111011		ENSG00000128617	ENSG00000085978			ENSG00000135002
ENSG00000061656	ENSG00000111348		ENSG00000129128	ENSG00000086544			ENSG00000135297
ENSG00000061794	ENSG00000111696		ENSG00000129460	ENSG00000086666			ENSG00000135899
ENSG00000062038	ENSG00000112110		ENSG00000129518	ENSG00000087074			ENSG00000136044
ENSG00000062485	ENSG00000112983		ENSG00000130340	ENSG00000087095			ENSG00000136152
ENSG00000062582	ENSG00000113300		ENSG00000130713	ENSG00000087266			ENSG00000136193
ENSG00000062650	ENSG00000113532		ENSG00000131100	ENSG00000087448			ENSG00000136270
ENSG00000062725	ENSG00000115484		ENSG00000131876	ENSG00000088002			ENSG00000136371
ENSG00000063322	ENSG00000115541		ENSG00000131944	ENSG00000088387			ENSG00000136381
ENSG00000063854	ENSG00000115758		ENSG00000132341	ENSG00000088451			ENSG00000136935
ENSG00000064012	ENSG00000115993		ENSG00000132388	ENSG00000088833			ENSG00000137145
ENSG00000064115	ENSG00000116120		ENSG00000132603	ENSG00000089127			ENSG00000137509
ENSG00000064313	ENSG00000116489		ENSG00000132676	ENSG00000089177			ENSG00000137513
ENSG00000064393	ENSG00000117222		ENSG00000132952	ENSG00000089356			ENSG00000137760
ENSG00000064419	ENSG00000117899		ENSG00000132963	ENSG00000089775			ENSG00000137962
ENSG00000064490	ENSG00000119285		ENSG00000132967	ENSG00000089902			ENSG00000140416
ENSG00000064601	ENSG00000119328		ENSG00000133195	ENSG00000090013			ENSG00000140564
ENSG00000064652	ENSG00000119335		ENSG00000133627	ENSG00000090686			ENSG00000141556
ENSG00000064666	ENSG00000120656		ENSG00000133706	ENSG00000091073			ENSG00000141696
ENSG00000064687	ENSG00000120802		ENSG00000133997	ENSG00000091483			ENSG00000141934
ENSG00000064726	ENSG00000122565		ENSG00000134001	ENSG00000091640			ENSG00000141959
ENSG00000064961	ENSG00000122873		ENSG00000134243	ENSG00000092203			ENSG00000142186
ENSG00000065000	ENSG00000123131		ENSG00000134419	ENSG00000092871			ENSG00000142599
ENSG00000065154	ENSG00000123144		ENSG00000134748	ENSG00000095059			ENSG00000142910
ENSG00000065243	ENSG00000123975		ENSG00000135211	ENSG00000095066			ENSG00000143149
ENSG00000065621	ENSG00000124172		ENSG00000135249	ENSG00000095261			ENSG00000143207
ENSG00000065717	ENSG00000124193		ENSG00000135404	ENSG00000095380			ENSG00000143322
ENSG00000065833	ENSG00000124383		ENSG00000135823	ENSG00000095794			ENSG00000143375
ENSG00000065970	ENSG00000124535		ENSG00000136100	ENSG00000096696			ENSG00000143545
ENSG00000066084	ENSG00000125166		ENSG00000136104	ENSG00000099337			ENSG00000143891
ENSG00000066322	ENSG00000125676		ENSG00000136450	ENSG00000099795			ENSG00000146963
ENSG00000066379	ENSG00000125743		ENSG00000136943	ENSG00000099817			ENSG00000148925
ENSG00000066557	ENSG00000125779		ENSG00000137822	ENSG00000099917			ENSG00000149269
ENSG00000066651	ENSG00000126790		ENSG00000137845	ENSG00000099999			ENSG00000149428
ENSG00000066777	ENSG00000129055		ENSG00000137960	ENSG00000100075			ENSG00000149823
ENSG00000067057	ENSG00000129128		ENSG00000138385	ENSG00000100083			ENSG00000151366
ENSG00000067167	ENSG00000130338		ENSG00000138398	ENSG00000100097			ENSG00000152413
ENSG00000067208	ENSG00000130340		ENSG00000138399	ENSG00000100099			ENSG00000153044
ENSG00000067369	ENSG00000130826		ENSG00000138439	ENSG00000100196			ENSG00000153066
ENSG00000067601	ENSG00000132341		ENSG00000138495	ENSG00000100221			ENSG00000153094
ENSG00000067829	ENSG00000132423		ENSG00000138796	ENSG00000100225			ENSG00000153140
ENSG00000067836	ENSG00000132603		ENSG00000138814	ENSG00000100239			ENSG00000153234
ENSG00000068308	ENSG00000132842		ENSG00000139324	ENSG00000100290			ENSG00000154229
ENSG00000068366	ENSG00000132952		ENSG00000139697	ENSG00000100300			ENSG00000156515
ENSG00000068394	ENSG00000132963		ENSG00000140006	ENSG00000100345			ENSG00000159079
ENSG00000068400	ENSG00000132967		ENSG00000140694	ENSG00000100412			ENSG00000159176
ENSG00000068438	ENSG00000133627		ENSG00000141013	ENSG00000100442			ENSG00000159216
ENSG00000068903	ENSG00000133706		ENSG00000141568	ENSG00000100485			ENSG00000162542
ENSG00000069020	ENSG00000133997		ENSG00000142675	ENSG00000100519			ENSG00000162783
ENSG00000069667	ENSG00000134001		ENSG00000143106	ENSG00000100532			ENSG00000162813
ENSG00000070081	ENSG00000134419		ENSG00000143376	ENSG00000100554			ENSG00000163435
ENSG00000070087	ENSG00000134748		ENSG00000143401	ENSG00000100596			ENSG00000163584
ENSG00000070501	ENSG00000135211		ENSG00000144231	ENSG00000100612			ENSG00000163683
ENSG00000070669	ENSG00000135404		ENSG00000144381	ENSG00000100823			ENSG00000164258
ENSG00000071127	ENSG00000136100		ENSG00000144580	ENSG00000100852			ENSG00000164543
ENSG00000071205	ENSG00000136108		ENSG00000144674	ENSG00000100888			ENSG00000164885
ENSG00000071462	ENSG00000136111		ENSG00000145016	ENSG00000100938			ENSG00000164896
ENSG00000072042	ENSG00000136908		ENSG00000145241	ENSG00000100983			ENSG00000165219
ENSG00000072110	ENSG00000136943		ENSG00000145332	ENSG00000100994			ENSG00000165288
ENSG00000072133	ENSG00000137822		ENSG00000145414	ENSG00000101052			ENSG00000165948
ENSG00000072134	ENSG00000137845		ENSG00000145782	ENSG00000101187			ENSG00000166123
ENSG00000072210	ENSG00000137955		ENSG00000146574	ENSG00000101213			ENSG00000166170
ENSG00000072310	ENSG00000137960		ENSG00000147548	ENSG00000101255			ENSG00000167283
ENSG00000072415	ENSG00000138495		ENSG00000147669	ENSG00000101310			ENSG00000167378
ENSG00000072501	ENSG00000138796		ENSG00000148200	ENSG00000101544			ENSG00000167608
ENSG00000072506	ENSG00000138814		ENSG00000148950	ENSG00000101745			ENSG00000167656
ENSG00000072518	ENSG00000139163		ENSG00000149136	ENSG00000101751			ENSG00000167965
ENSG00000072682	ENSG00000139324		ENSG00000150347	ENSG00000101782			ENSG00000169084
ENSG00000072778	ENSG00000139697		ENSG00000150687	ENSG00000101843			ENSG00000169504
ENSG00000072786	ENSG00000141552		ENSG00000150753	ENSG00000101898			ENSG00000171223
ENSG00000072803	ENSG00000141568		ENSG00000151090	ENSG00000101940			ENSG00000171425
ENSG00000073060	ENSG00000143106		ENSG00000151353	ENSG00000101972			ENSG00000171490
ENSG00000073350	ENSG00000143401		ENSG00000151657	ENSG00000101974			ENSG00000171606
ENSG00000073417	ENSG00000143443		ENSG00000151893	ENSG00000102007			ENSG00000172183
ENSG00000073578	ENSG00000144580		ENSG00000152904	ENSG00000102158			ENSG00000172465
ENSG00000073614	ENSG00000144792		ENSG00000153339	ENSG00000102218			ENSG00000172766
ENSG00000073921	ENSG00000145414		ENSG00000153832	ENSG00000102226			ENSG00000172830
ENSG00000074054	ENSG00000145439		ENSG00000153904	ENSG00000102401			ENSG00000172932
ENSG00000074181	ENSG00000145782		ENSG00000153914	ENSG00000102471			ENSG00000173153
ENSG00000074201	ENSG00000146223		ENSG00000154380	ENSG00000102554			ENSG00000173334
ENSG00000074211	ENSG00000146574		ENSG00000154723	ENSG00000102699			ENSG00000173465
ENSG00000074527	ENSG00000147548		ENSG00000154813	ENSG00000102738			ENSG00000175224
ENSG00000074755	ENSG00000147905		ENSG00000155008	ENSG00000102780			ENSG00000175595
ENSG00000074842	ENSG00000148200		ENSG00000155096	ENSG00000102882			ENSG00000175634
ENSG00000074935	ENSG00000148411		ENSG00000155189	ENSG00000102921			ENSG00000175701
ENSG00000074964	ENSG00000148688		ENSG00000155380	ENSG00000103111			ENSG00000176014
ENSG00000075142	ENSG00000148950		ENSG00000156697	ENSG00000103145			ENSG00000176092
ENSG00000075151	ENSG00000150687		ENSG00000157014	ENSG00000103152			ENSG00000176171
ENSG00000075223	ENSG00000151657		ENSG00000157954	ENSG00000103202			ENSG00000177239
ENSG00000075239	ENSG00000151893		ENSG00000158006	ENSG00000103415			ENSG00000177697
ENSG00000075275	ENSG00000152104		ENSG00000159063	ENSG00000103507			ENSG00000177731
ENSG00000075407	ENSG00000152422		ENSG00000159128	ENSG00000103591			ENSG00000178038
ENSG00000075413	ENSG00000152778		ENSG00000159322	ENSG00000103657			ENSG00000178078
ENSG00000075420	ENSG00000153147		ENSG00000159377	ENSG00000103671			ENSG00000179115
ENSG00000075426	ENSG00000153561		ENSG00000159593	ENSG00000104219			ENSG00000179526
ENSG00000075539	ENSG00000153904		ENSG00000161654	ENSG00000104325			ENSG00000179604
ENSG00000075790	ENSG00000154265		ENSG00000162521	ENSG00000104419			ENSG00000179918
ENSG00000075945	ENSG00000154305		ENSG00000162980	ENSG00000104472			ENSG00000180346
ENSG00000076053	ENSG00000154380		ENSG00000163029	ENSG00000104522			ENSG00000180773
ENSG00000076067	ENSG00000154723		ENSG00000163993	ENSG00000104671			ENSG00000181027
ENSG00000076201	ENSG00000154813		ENSG00000164032	ENSG00000104695			ENSG00000181143
ENSG00000076321	ENSG00000154945		ENSG00000164466	ENSG00000104805			ENSG00000181649
ENSG00000076554	ENSG00000155008		ENSG00000164611	ENSG00000104812			ENSG00000182150
ENSG00000076685	ENSG00000155189		ENSG00000164919	ENSG00000104872			ENSG00000182180
ENSG00000076944	ENSG00000155380		ENSG00000165275	ENSG00000104936			ENSG00000182472
ENSG00000076984	ENSG00000155393		ENSG00000165476	ENSG00000105127			ENSG00000182481
ENSG00000077150	ENSG00000156253		ENSG00000165525	ENSG00000105254			ENSG00000183421
ENSG00000077157	ENSG00000156973		ENSG00000165629	ENSG00000105281			ENSG00000184203
ENSG00000077235	ENSG00000158373		ENSG00000165699	ENSG00000105357			ENSG00000184254
ENSG00000077238	ENSG00000158711		ENSG00000166164	ENSG00000105379			ENSG00000184436
ENSG00000077312	ENSG00000159063		ENSG00000166224	ENSG00000105393			ENSG00000184508
ENSG00000077380	ENSG00000159128		ENSG00000166508	ENSG00000105404			ENSG00000186716
ENSG00000077549	ENSG00000159256		ENSG00000166734	ENSG00000105427			ENSG00000186834
ENSG00000077721	ENSG00000159377		ENSG00000166801	ENSG00000105514			ENSG00000187097
ENSG00000078043	ENSG00000159692		ENSG00000166847	ENSG00000105518			ENSG00000187240
ENSG00000078070	ENSG00000161654		ENSG00000167130	ENSG00000105576			ENSG00000188112
ENSG00000078114	ENSG00000162521		ENSG00000167220	ENSG00000105669			ENSG00000188811
ENSG00000078177	ENSG00000163832		ENSG00000167565	ENSG00000105677			ENSG00000189060
ENSG00000078674	ENSG00000164032		ENSG00000168116	ENSG00000105835			ENSG00000189306
ENSG00000078804	ENSG00000164466		ENSG00000168175	ENSG00000105854			ENSG00000189334
ENSG00000079134	ENSG00000164919		ENSG00000168234	ENSG00000105953			ENSG00000196642
ENSG00000079257	ENSG00000164924		ENSG00000168393	ENSG00000106261			ENSG00000196954
ENSG00000079739	ENSG00000165476		ENSG00000168438	ENSG00000106263			ENSG00000197258
ENSG00000079950	ENSG00000165502		ENSG00000168653	ENSG00000106392			ENSG00000197358
ENSG00000079974	ENSG00000165629		ENSG00000168883	ENSG00000106524			ENSG00000197451
ENSG00000080189	ENSG00000165699		ENSG00000168924	ENSG00000106541			ENSG00000197582
ENSG00000080200	ENSG00000166224		ENSG00000169914	ENSG00000106628			ENSG00000198171
ENSG00000080298	ENSG00000166451		ENSG00000170315	ENSG00000106682			ENSG00000198356
ENSG00000080345	ENSG00000166530		ENSG00000170502	ENSG00000106853			ENSG00000198648
ENSG00000080503	ENSG00000166734		ENSG00000170540	ENSG00000107175			ENSG00000198832
ENSG00000080802	ENSG00000166797		ENSG00000170855	ENSG00000107262			ENSG00000198833
ENSG00000080815	ENSG00000166847		ENSG00000170860	ENSG00000107290			ENSG00000203499
ENSG00000080822	ENSG00000167220		ENSG00000171262	ENSG00000107341			ENSG00000204256
ENSG00000080823	ENSG00000168234		ENSG00000171421	ENSG00000107438			ENSG00000204316
ENSG00000080845	ENSG00000168246		ENSG00000171490	ENSG00000107537			ENSG00000205544
ENSG00000081026	ENSG00000168303		ENSG00000171862	ENSG00000107625			ENSG00000213160
ENSG00000081307	ENSG00000168393		ENSG00000172954	ENSG00000107745			ENSG00000213341
ENSG00000081760	ENSG00000168612		ENSG00000173145	ENSG00000107771			ENSG00000213722
ENSG00000081870	ENSG00000168653		ENSG00000173207	ENSG00000107819			ENSG00000213985
ENSG00000082641	ENSG00000168883		ENSG00000173530	ENSG00000107862			ENSG00000215835
ENSG00000082701	ENSG00000168906		ENSG00000174977	ENSG00000107863			ENSG00000221926
ENSG00000082805	ENSG00000168924		ENSG00000175216	ENSG00000107890			ENSG00000223501
ENSG00000083099	ENSG00000169679		ENSG00000175376	ENSG00000107937			ENSG00000224032
ENSG00000083123	ENSG00000169905		ENSG00000175768	ENSG00000107959			ENSG00000227347
ENSG00000083223	ENSG00000170027		ENSG00000176105	ENSG00000107960			ENSG00000237493
ENSG00000083720	ENSG00000170310		ENSG00000176444	ENSG00000108091			ENSG00000240849
ENSG00000083750	ENSG00000170315		ENSG00000176542	ENSG00000108465			ENSG00000240857
ENSG00000083937	ENSG00000170348		ENSG00000176871	ENSG00000108592			ENSG00000241990
ENSG00000084072	ENSG00000170540		ENSG00000177463	ENSG00000108641			ENSG00000243547
ENSG00000084093	ENSG00000170860		ENSG00000177485	ENSG00000109113			ENSG00000250479
ENSG00000084112	ENSG00000171208		ENSG00000178556	ENSG00000109572			ENSG00000254986
ENSG00000084733	ENSG00000171421		ENSG00000179456	ENSG00000109736			ENSG00000256618
ENSG00000085365	ENSG00000171490		ENSG00000180581	ENSG00000109775			ENSG00000260916
ENSG00000085377	ENSG00000171848		ENSG00000180957	ENSG00000109787			ENSG00000262814
ENSG00000085491	ENSG00000172239		ENSG00000181163	ENSG00000110048			ENSG00000265273
ENSG00000085662	ENSG00000172954		ENSG00000182004	ENSG00000110066			ENSG00000267519
ENSG00000085719	ENSG00000173141		ENSG00000182481	ENSG00000110274			ENSG00000273559
ENSG00000085760	ENSG00000173145		ENSG00000182628	ENSG00000110315			ENSG00000008405
ENSG00000085871	ENSG00000173207		ENSG00000183077	ENSG00000110330			ENSG00000010017
ENSG00000085978	ENSG00000174977		ENSG00000183576	ENSG00000110395			ENSG00000010256
ENSG00000086232	ENSG00000175216		ENSG00000183723	ENSG00000110583			ENSG00000034152
ENSG00000086504	ENSG00000175376		ENSG00000184076	ENSG00000110711			ENSG00000037042
ENSG00000086544	ENSG00000175471		ENSG00000184100	ENSG00000110841			ENSG00000042493
ENSG00000086589	ENSG00000175768		ENSG00000184319	ENSG00000111144			ENSG00000051596
ENSG00000086666	ENSG00000176871		ENSG00000184445	ENSG00000111231			ENSG00000067082
ENSG00000087074	ENSG00000177173		ENSG00000184752	ENSG00000111266			ENSG00000067560
ENSG00000087095	ENSG00000177485		ENSG00000185551	ENSG00000111269			ENSG00000072210
ENSG00000087128	ENSG00000178556		ENSG00000185658	ENSG00000111530			ENSG00000075142
ENSG00000087191	ENSG00000179409		ENSG00000185787	ENSG00000111540			ENSG00000075415
ENSG00000087253	ENSG00000179456		ENSG00000187446	ENSG00000111647			ENSG00000077549
ENSG00000087266	ENSG00000180011		ENSG00000189114	ENSG00000111674			ENSG00000080823
ENSG00000087448	ENSG00000180376		ENSG00000189403	ENSG00000111707			ENSG00000083093
ENSG00000087842	ENSG00000180581		ENSG00000196935	ENSG00000111731			ENSG00000084463
ENSG00000088002	ENSG00000181163		ENSG00000197969	ENSG00000111786			ENSG00000085760
ENSG00000088179	ENSG00000182004		ENSG00000198000	ENSG00000111906			ENSG00000085788
ENSG00000088298	ENSG00000182117		ENSG00000198301	ENSG00000111912			ENSG00000087191
ENSG00000088387	ENSG00000182481		ENSG00000198522	ENSG00000111961			ENSG00000088002
ENSG00000088451	ENSG00000183077		ENSG00000198646	ENSG00000112304			ENSG00000089693
ENSG00000088808	ENSG00000183576		ENSG00000198740	ENSG00000112305			ENSG00000090273
ENSG00000088833	ENSG00000183684		ENSG00000198887	ENSG00000112309			ENSG00000091640
ENSG00000088854	ENSG00000184076		ENSG00000198918	ENSG00000112339			ENSG00000093010
ENSG00000088888	ENSG00000184100		ENSG00000204370	ENSG00000112414			ENSG00000099817
ENSG00000089057	ENSG00000184787		ENSG00000204568	ENSG00000112697			ENSG00000100216
ENSG00000089123	ENSG00000185658		ENSG00000205100	ENSG00000113391			ENSG00000100316
ENSG00000089127	ENSG00000185787		ENSG00000205105	ENSG00000113441			ENSG00000100994
ENSG00000089154	ENSG00000187049		ENSG00000205423	ENSG00000113522			ENSG00000101882
ENSG00000089159	ENSG00000187446		ENSG00000205765	ENSG00000113583			ENSG00000101945
ENSG00000089177	ENSG00000187514		ENSG00000206582	ENSG00000113615			ENSG00000103024
ENSG00000089289	ENSG00000189114		ENSG00000213005	ENSG00000114023			ENSG00000104529
ENSG00000089327	ENSG00000189241		ENSG00000213066	ENSG00000114062			ENSG00000104823
ENSG00000089335	ENSG00000189403		ENSG00000213079	ENSG00000114268			ENSG00000104872
ENSG00000089356	ENSG00000196793		ENSG00000213090	ENSG00000114857			ENSG00000104904
ENSG00000089775	ENSG00000196935		ENSG00000213184	ENSG00000114993			ENSG00000105202
ENSG00000089818	ENSG00000197061		ENSG00000213264	ENSG00000115107			ENSG00000105281
ENSG00000089902	ENSG00000197903		ENSG00000213430	ENSG00000115159			ENSG00000105404
ENSG00000090013	ENSG00000198000		ENSG00000213440	ENSG00000115234			ENSG00000106153
ENSG00000090686	ENSG00000198301		ENSG00000213785	ENSG00000115289			ENSG00000110696
ENSG00000091073	ENSG00000198522		ENSG00000213881	ENSG00000115364			ENSG00000110717
ENSG00000091164	ENSG00000198648		ENSG00000213965	ENSG00000115368			ENSG00000110955
ENSG00000091436	ENSG00000198718		ENSG00000214078	ENSG00000115446			ENSG00000111057
ENSG00000091483	ENSG00000198740		ENSG00000215086	ENSG00000115504			ENSG00000113407
ENSG00000091542	ENSG00000198792		ENSG00000215311	ENSG00000115648			ENSG00000115307
ENSG00000091640	ENSG00000198887		ENSG00000215319	ENSG00000115756			ENSG00000115649
ENSG00000092203	ENSG00000198917		ENSG00000217241	ENSG00000115963			ENSG00000116285
ENSG00000092847	ENSG00000198918		ENSG00000217414	ENSG00000116005			ENSG00000119820
ENSG00000092871	ENSG00000198945		ENSG00000218502	ENSG00000116062			ENSG00000120688
ENSG00000092929	ENSG00000204370		ENSG00000218676	ENSG00000116127			ENSG00000122644
ENSG00000092978	ENSG00000205105		ENSG00000222041	ENSG00000116191			ENSG00000123607
ENSG00000094631	ENSG00000205423		ENSG00000223847	ENSG00000116237			ENSG00000124422
ENSG00000094841	ENSG00000207399		ENSG00000224004	ENSG00000116260			ENSG00000124588
ENSG00000095059	ENSG00000211584		ENSG00000224566	ENSG00000116266			ENSG00000124831
ENSG00000095066	ENSG00000213239		ENSG00000225099	ENSG00000116350			ENSG00000125740
ENSG00000095261	ENSG00000213370		ENSG00000225159	ENSG00000116406			ENSG00000126247
ENSG00000095380	ENSG00000213430		ENSG00000225355	ENSG00000116521			ENSG00000126432
ENSG00000095794	ENSG00000213440		ENSG00000225648	ENSG00000116580			ENSG00000126749
ENSG00000096080	ENSG00000213539		ENSG00000225972	ENSG00000116661			ENSG00000127948
ENSG00000096433	ENSG00000213866		ENSG00000226535	ENSG00000116752			ENSG00000128016
ENSG00000096654	ENSG00000213881		ENSG00000227968	ENSG00000116791			ENSG00000128951
ENSG00000096696	ENSG00000214035		ENSG00000228265	ENSG00000116815			ENSG00000130066
ENSG00000096746	ENSG00000214078		ENSG00000228335	ENSG00000116871			ENSG00000130706
ENSG00000097033	ENSG00000214182		ENSG00000228364	ENSG00000116918			ENSG00000133112
ENSG00000099337	ENSG00000215086		ENSG00000228507	ENSG00000116984			ENSG00000135387
ENSG00000099622	ENSG00000215311		ENSG00000228589	ENSG00000117000			ENSG00000136527
ENSG00000099795	ENSG00000215319		ENSG00000230067	ENSG00000117115			ENSG00000137710
ENSG00000099800	ENSG00000217241		ENSG00000230444	ENSG00000117139			ENSG00000138071
ENSG00000099812	ENSG00000218512		ENSG00000230584	ENSG00000117153			ENSG00000138594
ENSG00000099817	ENSG00000220695		ENSG00000230673	ENSG00000117298			ENSG00000138772
ENSG00000099917	ENSG00000222041		ENSG00000230832	ENSG00000117305			ENSG00000139651
ENSG00000099999	ENSG00000223873		ENSG00000230916	ENSG00000117448			ENSG00000140990
ENSG00000100014	ENSG00000224004		ENSG00000230989	ENSG00000117479			ENSG00000141076
ENSG00000100023	ENSG00000224908		ENSG00000231397	ENSG00000117758			ENSG00000142230
ENSG00000100075	ENSG00000225159		ENSG00000231468	ENSG00000117868			ENSG00000142273
ENSG00000100077	ENSG00000225355		ENSG00000231491	ENSG00000118197			ENSG00000145907
ENSG00000100083	ENSG00000225486		ENSG00000231741	ENSG00000118217			ENSG00000147804
ENSG00000100097	ENSG00000225648		ENSG00000231822	ENSG00000118263			ENSG00000149600
ENSG00000100099	ENSG00000225972		ENSG00000232112	ENSG00000118482			ENSG00000149743
ENSG00000100106	ENSG00000226535		ENSG00000232838	ENSG00000118515			ENSG00000149761
ENSG00000100196	ENSG00000226982		ENSG00000232992	ENSG00000118579			ENSG00000149925
ENSG00000100201	ENSG00000227738		ENSG00000233833	ENSG00000118873			ENSG00000149932
ENSG00000100221	ENSG00000227968		ENSG00000234061	ENSG00000118898			ENSG00000150787
ENSG00000100225	ENSG00000228265		ENSG00000234569	ENSG00000118985			ENSG00000150991
ENSG00000100239	ENSG00000228507		ENSG00000235489	ENSG00000119004			ENSG00000155506
ENSG00000100290	ENSG00000228532		ENSG00000235677	ENSG00000119125			ENSG00000156508
ENSG00000100345	ENSG00000228589		ENSG00000235912	ENSG00000119139			ENSG00000156531
ENSG00000100380	ENSG00000228928		ENSG00000236048	ENSG00000119203			ENSG00000160753
ENSG00000100412	ENSG00000229152		ENSG00000236530	ENSG00000119333			ENSG00000160888
ENSG00000100417	ENSG00000229738		ENSG00000236582	ENSG00000119392			ENSG00000161016
ENSG00000100442	ENSG00000230037		ENSG00000236852	ENSG00000119421			ENSG00000162191
ENSG00000100445	ENSG00000230067		ENSG00000237701	ENSG00000119508			ENSG00000162496
ENSG00000100461	ENSG00000230444		ENSG00000238245	ENSG00000119655			ENSG00000162522
ENSG00000100485	ENSG00000230562		ENSG00000239557	ENSG00000119729			ENSG00000165119
ENSG00000100504	ENSG00000230673		ENSG00000240052	ENSG00000119772			ENSG00000165678
ENSG00000100519	ENSG00000230750		ENSG00000240695	ENSG00000119778			ENSG00000165916
ENSG00000100522	ENSG00000230832		ENSG00000242485	ENSG00000119812			ENSG00000166454
ENSG00000100532	ENSG00000230911		ENSG00000242562	ENSG00000119912			ENSG00000167553
ENSG00000100554	ENSG00000230989		ENSG00000243147	ENSG00000119950			ENSG00000168209
ENSG00000100564	ENSG00000231228		ENSG00000243554	ENSG00000120008			ENSG00000169100
ENSG00000100568	ENSG00000231468		ENSG00000244921	ENSG00000120129			ENSG00000169710
ENSG00000100580	ENSG00000231491		ENSG00000247077	ENSG00000120256			ENSG00000170345
ENSG00000100596	ENSG00000231741		ENSG00000249193	ENSG00000120690			ENSG00000170421
ENSG00000100603	ENSG00000231841		ENSG00000249353	ENSG00000120738			ENSG00000172974
ENSG00000100612	ENSG00000232112		ENSG00000250254	ENSG00000120756			ENSG00000174744
ENSG00000100650	ENSG00000232454		ENSG00000250444	ENSG00000120860			ENSG00000174851
ENSG00000100744	ENSG00000232838		ENSG00000250568	ENSG00000120875			ENSG00000176101
ENSG00000100796	ENSG00000233063		ENSG00000253173	ENSG00000120925			ENSG00000177156
ENSG00000100814	ENSG00000233270		ENSG00000253683	ENSG00000121060			ENSG00000178209
ENSG00000100823	ENSG00000233514		ENSG00000253915	ENSG00000121542			ENSG00000179178
ENSG00000100865	ENSG00000233833		ENSG00000255014	ENSG00000121741			ENSG00000179820
ENSG00000100888	ENSG00000233837		ENSG00000255807	ENSG00000121892			ENSG00000179950
ENSG00000100938	ENSG00000233868		ENSG00000256293	ENSG00000122033			ENSG00000180211
ENSG00000100949	ENSG00000234790		ENSG00000256968	ENSG00000122203			ENSG00000181264
ENSG00000100983	ENSG00000234819		ENSG00000257576	ENSG00000122359			ENSG00000182749
ENSG00000100991	ENSG00000235363		ENSG00000257621	ENSG00000122378			ENSG00000184009
ENSG00000100994	ENSG00000235677		ENSG00000258552	ENSG00000122417			ENSG00000185033
ENSG00000101004	ENSG00000235768		ENSG00000258758	ENSG00000122591			ENSG00000185043
ENSG00000101052	ENSG00000235912		ENSG00000258890	ENSG00000122861			ENSG00000185215
ENSG00000101079	ENSG00000236048		ENSG00000258895	ENSG00000122882			ENSG00000185442
ENSG00000101161	ENSG00000236530		ENSG00000259022	ENSG00000122958			ENSG00000186660
ENSG00000101187	ENSG00000236603		ENSG00000259144	ENSG00000122970			ENSG00000188021
ENSG00000101189	ENSG00000236852		ENSG00000259465	ENSG00000123066			ENSG00000188342
ENSG00000101191	ENSG00000237307		ENSG00000259632	ENSG00000123094			ENSG00000188372
ENSG00000101213	ENSG00000237472		ENSG00000259749	ENSG00000123130			ENSG00000188643
ENSG00000101255	ENSG00000237701		ENSG00000259781	ENSG00000123178			ENSG00000188976
ENSG00000101276	ENSG00000237752		ENSG00000261208	ENSG00000123240			ENSG00000196352
ENSG00000101310	ENSG00000237758		ENSG00000261278	ENSG00000123352			ENSG00000196531
ENSG00000101337	ENSG00000238245		ENSG00000261395	ENSG00000123353			ENSG00000198380
ENSG00000101544	ENSG00000239213		ENSG00000263781	ENSG00000123358			ENSG00000198843
ENSG00000101751	ENSG00000239926		ENSG00000267002	ENSG00000123595			ENSG00000204604
ENSG00000101752	ENSG00000240052		ENSG00000267253	ENSG00000123609			ENSG00000213719
ENSG00000101782	ENSG00000241370		ENSG00000270442	ENSG00000123684			ENSG00000213943
ENSG00000101843	ENSG00000242485		ENSG00000271113	ENSG00000123836			ENSG00000213958
ENSG00000101849	ENSG00000242670		ENSG00000272009	ENSG00000124107			ENSG00000214012
ENSG00000101882	ENSG00000243147		ENSG00000276180	ENSG00000124155			ENSG00000214207
ENSG00000101898	ENSG00000243199		ENSG00000278768	ENSG00000124164			ENSG00000215089
ENSG00000101901	ENSG00000244921			ENSG00000124177			ENSG00000215105
ENSG00000101928	ENSG00000245694			ENSG00000124198			ENSG00000215807
ENSG00000101940	ENSG00000247077			ENSG00000124201			ENSG00000217889
ENSG00000101972	ENSG00000247271			ENSG00000124222			ENSG00000220472
ENSG00000101974	ENSG00000247828			ENSG00000124532			ENSG00000221963
ENSG00000102007	ENSG00000248327			ENSG00000124541			ENSG00000224520
ENSG00000102024	ENSG00000249193			ENSG00000124570			ENSG00000225093
ENSG00000102038	ENSG00000249353			ENSG00000124733			ENSG00000225200
ENSG00000102103	ENSG00000250076			ENSG00000124762			ENSG00000226415
ENSG00000102125	ENSG00000250254			ENSG00000125124			ENSG00000228205
ENSG00000102158	ENSG00000250444			ENSG00000125249			ENSG00000228232
ENSG00000102178	ENSG00000250568			ENSG00000125457			ENSG00000231203
ENSG00000102218	ENSG00000251340			ENSG00000125629			ENSG00000234498
ENSG00000102225	ENSG00000253173			ENSG00000125652			ENSG00000234782
ENSG00000102226	ENSG00000253683			ENSG00000125730			ENSG00000235275
ENSG00000102243	ENSG00000253915			ENSG00000125740			ENSG00000235587
ENSG00000102312	ENSG00000254061			ENSG00000125826			ENSG00000239789
ENSG00000102401	ENSG00000254682			ENSG00000125841			ENSG00000242372
ENSG00000102554	ENSG00000255014			ENSG00000125875			ENSG00000243566
ENSG00000102606	ENSG00000255397			ENSG00000125877			ENSG00000244038
ENSG00000102699	ENSG00000255547			ENSG00000126012			ENSG00000244187
ENSG00000102738	ENSG00000255807			ENSG00000126458			ENSG00000246705
ENSG00000102743	ENSG00000256968			ENSG00000126522			ENSG00000249855
ENSG00000102780	ENSG00000257564			ENSG00000126756			ENSG00000250182
ENSG00000102804	ENSG00000258552			ENSG00000126773			ENSG00000250539
ENSG00000102854	ENSG00000258645			ENSG00000126803			ENSG00000254285
ENSG00000102882	ENSG00000258758			ENSG00000126870			ENSG00000254685
ENSG00000102886	ENSG00000258890			ENSG00000127328			ENSG00000260290
ENSG00000102897	ENSG00000258978			ENSG00000127463			ENSG00000266412
ENSG00000102910	ENSG00000259022			ENSG00000127481
ENSG00000102921	ENSG00000259144			ENSG00000127589
ENSG00000102978	ENSG00000259465			ENSG00000127804
ENSG00000103024	ENSG00000259746			ENSG00000128016
ENSG00000103111	ENSG00000259781			ENSG00000128342
ENSG00000103145	ENSG00000259838			ENSG00000128487
ENSG00000103148	ENSG00000260014			ENSG00000128607
ENSG00000103152	ENSG00000261007			ENSG00000128699
ENSG00000103160	ENSG00000261278			ENSG00000128739
ENSG00000103202	ENSG00000261395			ENSG00000128891
ENSG00000103275	ENSG00000263781			ENSG00000128923
ENSG00000103415	ENSG00000267002			ENSG00000129003
ENSG00000103496	ENSG00000267184			ENSG00000129084
ENSG00000103507	ENSG00000267253			ENSG00000129158
ENSG00000103591	ENSG00000272009			ENSG00000129255
ENSG00000103657	ENSG00000272752			ENSG00000129292
ENSG00000103671	ENSG00000273338			ENSG00000129351
ENSG00000103707	ENSG00000274038			ENSG00000129353
ENSG00000103876	ENSG00000276180			ENSG00000129354
ENSG00000104131	ENSG00000277791			ENSG00000130363
ENSG00000104133	ENSG00000148200			ENSG00000130396
ENSG00000104177	ENSG00000230444			ENSG00000130723
ENSG00000104219	ENSG00000258978			ENSG00000130779
ENSG00000104231	ENSG00000261007			ENSG00000130939
ENSG00000104312	ENSG00000267184			ENSG00000131016
ENSG00000104325				ENSG00000131037
ENSG00000104343				ENSG00000131069
ENSG00000104419				ENSG00000131171
ENSG00000104427				ENSG00000131269
ENSG00000104472				ENSG00000131473
ENSG00000104522				ENSG00000131475
ENSG00000104529				ENSG00000131504
ENSG00000104671				ENSG00000131724
ENSG00000104689				ENSG00000131943
ENSG00000104695				ENSG00000131966
ENSG00000104723				ENSG00000132128
ENSG00000104756				ENSG00000132153
ENSG00000104805				ENSG00000132294
ENSG00000104812				ENSG00000132463
ENSG00000104823				ENSG00000132470
ENSG00000104835				ENSG00000132471
ENSG00000104856				ENSG00000132549
ENSG00000104872				ENSG00000132591
ENSG00000104881				ENSG00000132670
ENSG00000104915				ENSG00000132842
ENSG00000104936				ENSG00000132879
ENSG00000104960				ENSG00000133056
ENSG00000105127				ENSG00000133142
ENSG00000105254				ENSG00000133265
ENSG00000105281				ENSG00000133393
ENSG00000105289				ENSG00000133639
ENSG00000105355				ENSG00000133678
ENSG00000105357				ENSG00000133773
ENSG00000105379				ENSG00000133812
ENSG00000105393				ENSG00000133858
ENSG00000105397				ENSG00000134013
ENSG00000105402				ENSG00000134058
ENSG00000105404				ENSG00000134313
ENSG00000105427				ENSG00000134324
ENSG00000105438				ENSG00000134330
ENSG00000105514				ENSG00000134371
ENSG00000105518				ENSG00000134531
ENSG00000105520				ENSG00000134602
ENSG00000105552				ENSG00000134709
ENSG00000105576				ENSG00000134755
ENSG00000105583				ENSG00000134852
ENSG00000105669				ENSG00000134909
ENSG00000105677				ENSG00000135048
ENSG00000105699				ENSG00000135069
ENSG00000105755				ENSG00000135090
ENSG00000105810				ENSG00000135365
ENSG00000105835				ENSG00000135372
ENSG00000105854				ENSG00000135378
ENSG00000105953				ENSG00000135387
ENSG00000105963				ENSG00000135452
ENSG00000105976				ENSG00000135655
ENSG00000106049				ENSG00000135766
ENSG00000106263				ENSG00000135837
ENSG00000106266				ENSG00000135932
ENSG00000106290				ENSG00000136052
ENSG00000106392				ENSG00000136111
ENSG00000106524				ENSG00000136193
ENSG00000106541				ENSG00000136231
ENSG00000106605				ENSG00000136247
ENSG00000106628				ENSG00000136279
ENSG00000106692				ENSG00000136381
ENSG00000106853				ENSG00000136436
ENSG00000106993				ENSG00000136527
ENSG00000107077				ENSG00000136560
ENSG00000107175				ENSG00000136783
ENSG00000107185				ENSG00000136807
ENSG00000107262				ENSG00000136830
ENSG00000107263				ENSG00000136854
ENSG00000107290				ENSG00000137145
ENSG00000107338				ENSG00000137207
ENSG00000107341				ENSG00000137509
ENSG00000107438				ENSG00000137601
ENSG00000107537				ENSG00000137693
ENSG00000107625				ENSG00000137767
ENSG00000107651				ENSG00000137831
ENSG00000107742				ENSG00000137936
ENSG00000107745				ENSG00000138071
ENSG00000107771				ENSG00000138078
ENSG00000107789				ENSG00000138107
ENSG00000107819				ENSG00000138303
ENSG00000107829				ENSG00000138382
ENSG00000107854				ENSG00000138434
ENSG00000107862				ENSG00000138468
ENSG00000107863				ENSG00000138592
ENSG00000107874				ENSG00000138593
ENSG00000107890				ENSG00000138640
ENSG00000107897				ENSG00000138641
ENSG00000107937				ENSG00000138688
ENSG00000107949				ENSG00000138709
ENSG00000107959				ENSG00000138772
ENSG00000107960				ENSG00000138777
ENSG00000107968				ENSG00000139132
ENSG00000108010				ENSG00000139168
ENSG00000108039				ENSG00000139505
ENSG00000108061				ENSG00000139514
ENSG00000108219				ENSG00000139668
ENSG00000108262				ENSG00000139684
ENSG00000108379				ENSG00000139722
ENSG00000108395				ENSG00000139725
ENSG00000108439				ENSG00000139990
ENSG00000108465				ENSG00000140262
ENSG00000108469				ENSG00000140386
ENSG00000108509				ENSG00000140391
ENSG00000108528				ENSG00000140395
ENSG00000108582				ENSG00000140406
ENSG00000108592				ENSG00000140416
ENSG00000108599				ENSG00000140455
ENSG00000108641				ENSG00000140497
ENSG00000108788				ENSG00000140612
ENSG00000108861				ENSG00000140836
ENSG00000109089				ENSG00000140939
ENSG00000109113				ENSG00000140943
ENSG00000109171				ENSG00000141030
ENSG00000109180				ENSG00000141349
ENSG00000109270				ENSG00000141446
ENSG00000109323				ENSG00000141452
ENSG00000109452				ENSG00000141458
ENSG00000109458				ENSG00000141526
ENSG00000109519				ENSG00000141627
ENSG00000109572				ENSG00000141696
ENSG00000109736				ENSG00000141741
ENSG00000109775				ENSG00000141756
ENSG00000109787				ENSG00000141959
ENSG00000109790				ENSG00000142188
ENSG00000109929				ENSG00000142192
ENSG00000110031				ENSG00000142273
ENSG00000110048				ENSG00000142546
ENSG00000110066				ENSG00000142657
ENSG00000110274				ENSG00000143079
ENSG00000110315				ENSG00000143149
ENSG00000110330				ENSG00000143155
ENSG00000110375				ENSG00000143158
ENSG00000110395				ENSG00000143164
ENSG00000110400				ENSG00000143217
ENSG00000110427				ENSG00000143222
ENSG00000110492				ENSG00000143319
ENSG00000110536				ENSG00000143320
ENSG00000110583				ENSG00000143322
ENSG00000110711				ENSG00000143337
ENSG00000110717				ENSG00000143353
ENSG00000110756				ENSG00000143367
ENSG00000110841				ENSG00000143384
ENSG00000110880				ENSG00000143418
ENSG00000110906				ENSG00000143436
ENSG00000111144				ENSG00000143437
ENSG00000111215				ENSG00000143545
ENSG00000111231				ENSG00000143575
ENSG00000111266				ENSG00000143622
ENSG00000111269				ENSG00000143653
ENSG00000111291				ENSG00000143669
ENSG00000111412				ENSG00000143674
ENSG00000111481				ENSG00000143702
ENSG00000111530				ENSG00000143748
ENSG00000111540				ENSG00000143753
ENSG00000111647				ENSG00000143756
ENSG00000111652				ENSG00000143774
ENSG00000111671				ENSG00000143797
ENSG00000111674				ENSG00000143799
ENSG00000111676				ENSG00000144366
ENSG00000111678				ENSG00000144451
ENSG00000111684				ENSG00000144566
ENSG00000111707				ENSG00000144591
ENSG00000111711				ENSG00000144635
ENSG00000111731				ENSG00000144645
ENSG00000111786				ENSG00000145012
ENSG00000111799				ENSG00000145247
ENSG00000111843				ENSG00000145365
ENSG00000111875				ENSG00000145632
ENSG00000111906				ENSG00000145715
ENSG00000111912				ENSG00000145725
ENSG00000111961				ENSG00000145730
ENSG00000112033				ENSG00000145779
ENSG00000112245				ENSG00000146007
ENSG00000112294				ENSG00000146242
ENSG00000112297				ENSG00000146350
ENSG00000112304				ENSG00000146373
ENSG00000112305				ENSG00000146386
ENSG00000112309				ENSG00000146463
ENSG00000112335				ENSG00000146674
ENSG00000112379				ENSG00000146729
ENSG00000112414				ENSG00000147121
ENSG00000112514				ENSG00000147164
ENSG00000112697				ENSG00000147316
ENSG00000112812				ENSG00000147400
ENSG00000113070				ENSG00000147535
ENSG00000113163				ENSG00000147687
ENSG00000113391				ENSG00000147689
ENSG00000113441				ENSG00000148248
ENSG00000113522				ENSG00000148290
ENSG00000113615				ENSG00000148426
ENSG00000113658				ENSG00000148481
ENSG00000113739				ENSG00000148737
ENSG00000113742				ENSG00000148824
ENSG00000114021				ENSG00000148925
ENSG00000114023				ENSG00000148926
ENSG00000114054				ENSG00000149218
ENSG00000114126				ENSG00000149231
ENSG00000114127				ENSG00000149262
ENSG00000114268				ENSG00000149418
ENSG00000114316				ENSG00000149428
ENSG00000114439				ENSG00000149485
ENSG00000114480				ENSG00000149600
ENSG00000114541				ENSG00000149743
ENSG00000114573				ENSG00000149761
ENSG00000114742				ENSG00000149809
ENSG00000114857				ENSG00000149823
ENSG00000114993				ENSG00000149932
ENSG00000115009				ENSG00000150054
ENSG00000115107				ENSG00000150457
ENSG00000115129				ENSG00000150768
ENSG00000115159				ENSG00000150787
ENSG00000115183				ENSG00000151012
ENSG00000115234				ENSG00000151292
ENSG00000115267				ENSG00000151470
ENSG00000115286				ENSG00000151612
ENSG00000115289				ENSG00000151715
ENSG00000115364				ENSG00000151729
ENSG00000115419				ENSG00000151779
ENSG00000115425				ENSG00000151883
ENSG00000115446				ENSG00000152219
ENSG00000115504				ENSG00000152332
ENSG00000115548				ENSG00000152377
ENSG00000115648				ENSG00000152558
ENSG00000115685				ENSG00000152818
ENSG00000115750				ENSG00000152952
ENSG00000115756				ENSG00000153214
ENSG00000115839				ENSG00000153234
ENSG00000115866				ENSG00000153363
ENSG00000115884				ENSG00000153391
ENSG00000115904				ENSG00000154174
ENSG00000115963				ENSG00000154217
ENSG00000115966				ENSG00000155090
ENSG00000115993				ENSG00000155097
ENSG00000116005				ENSG00000155099
ENSG00000116044				ENSG00000155229
ENSG00000116062				ENSG00000155304
ENSG00000116095				ENSG00000155363
ENSG00000116127				ENSG00000155508
ENSG00000116191				ENSG00000155827
ENSG00000116237				ENSG00000156011
ENSG00000116254				ENSG00000156017
ENSG00000116260				ENSG00000156171
ENSG00000116266				ENSG00000156273
ENSG00000116337				ENSG00000156515
ENSG00000116350				ENSG00000156642
ENSG00000116406				ENSG00000156711
ENSG00000116514				ENSG00000157193
ENSG00000116521				ENSG00000157450
ENSG00000116580				ENSG00000157483
ENSG00000116584				ENSG00000157764
ENSG00000116641				ENSG00000157837
ENSG00000116661				ENSG00000157869
ENSG00000116679				ENSG00000158019
ENSG00000116688				ENSG00000158793
ENSG00000116701				ENSG00000158864
ENSG00000116741				ENSG00000159256
ENSG00000116752				ENSG00000159314
ENSG00000116791				ENSG00000159596
ENSG00000116815				ENSG00000159720
ENSG00000116857				ENSG00000160439
ENSG00000116871				ENSG00000160746
ENSG00000116918				ENSG00000160753
ENSG00000116957				ENSG00000160789
ENSG00000116962				ENSG00000160888
ENSG00000116977				ENSG00000160948
ENSG00000116984				ENSG00000161533
ENSG00000117000				ENSG00000161671
ENSG00000117020				ENSG00000161813
ENSG00000117054				ENSG00000161920
ENSG00000117139				ENSG00000162086
ENSG00000117153				ENSG00000162191
ENSG00000117298				ENSG00000162241
ENSG00000117305				ENSG00000162378
ENSG00000117308				ENSG00000162384
ENSG00000117394				ENSG00000162434
ENSG00000117448				ENSG00000162441
ENSG00000117461				ENSG00000162623
ENSG00000117472				ENSG00000162627
ENSG00000117479				ENSG00000162639
ENSG00000117481				ENSG00000162702
ENSG00000117519				ENSG00000162735
ENSG00000117543				ENSG00000162736
ENSG00000117595				ENSG00000162772
ENSG00000117620				ENSG00000162869
ENSG00000117625				ENSG00000162909
ENSG00000117640				ENSG00000162924
ENSG00000117758				ENSG00000162928
ENSG00000117859				ENSG00000162959
ENSG00000117868				ENSG00000162972
ENSG00000118058				ENSG00000163001
ENSG00000118197				ENSG00000163114
ENSG00000118217				ENSG00000163161
ENSG00000118263				ENSG00000163257
ENSG00000118482				ENSG00000163349
ENSG00000118503				ENSG00000163382
ENSG00000118508				ENSG00000163541
ENSG00000118515				ENSG00000163602
ENSG00000118564				ENSG00000163624
ENSG00000118579				ENSG00000163634
ENSG00000118849				ENSG00000163655
ENSG00000118873				ENSG00000163659
ENSG00000118898				ENSG00000163660
ENSG00000118939				ENSG00000163681
ENSG00000118985				ENSG00000163754
ENSG00000118990				ENSG00000163872
ENSG00000119004				ENSG00000163898
ENSG00000119013				ENSG00000163900
ENSG00000119048				ENSG00000163945
ENSG00000119125				ENSG00000163960
ENSG00000119139				ENSG00000164023
ENSG00000119185				ENSG00000164054
ENSG00000119203				ENSG00000164062
ENSG00000119314				ENSG00000164081
ENSG00000119321				ENSG00000164114
ENSG00000119328				ENSG00000164124
ENSG00000119333				ENSG00000164144
ENSG00000119383				ENSG00000164253
ENSG00000119396				ENSG00000164258
ENSG00000119421				ENSG00000164506
ENSG00000119508				ENSG00000164733
ENSG00000119650				ENSG00000164880
ENSG00000119673				ENSG00000164953
ENSG00000119689				ENSG00000165105
ENSG00000119718				ENSG00000165169
ENSG00000119723				ENSG00000165288
ENSG00000119729				ENSG00000165416
ENSG00000119772				ENSG00000165630
ENSG00000119778				ENSG00000165678
ENSG00000119801				ENSG00000165704
ENSG00000119912				ENSG00000165929
ENSG00000119950				ENSG00000165934
ENSG00000119977				ENSG00000165997
ENSG00000120008				ENSG00000166165
ENSG00000120071				ENSG00000166171
ENSG00000120129				ENSG00000166200
ENSG00000120256				ENSG00000166228
ENSG00000120306				ENSG00000166233
ENSG00000120314				ENSG00000166250
ENSG00000120509				ENSG00000166326
ENSG00000120555				ENSG00000166401
ENSG00000120685				ENSG00000166435
ENSG00000120688				ENSG00000166562
ENSG00000120690				ENSG00000166575
ENSG00000120697				ENSG00000166579
ENSG00000120738				ENSG00000166855
ENSG00000120756				ENSG00000166887
ENSG00000120860				ENSG00000166902
ENSG00000120868				ENSG00000167110
ENSG00000120875				ENSG00000167186
ENSG00000120896				ENSG00000167272
ENSG00000120925				ENSG00000167315
ENSG00000121022				ENSG00000167397
ENSG00000121060				ENSG00000167460
ENSG00000121310				ENSG00000167470
ENSG00000121350				ENSG00000167524
ENSG00000121486				ENSG00000167552
ENSG00000121542				ENSG00000167608
ENSG00000121644				ENSG00000167645
ENSG00000121741				ENSG00000167653
ENSG00000121742				ENSG00000167772
ENSG00000121892				ENSG00000167779
ENSG00000121964				ENSG00000167792
ENSG00000122008				ENSG00000167797
ENSG00000122033				ENSG00000167862
ENSG00000122203				ENSG00000167880
ENSG00000122218				ENSG00000167881
ENSG00000122359				ENSG00000168137
ENSG00000122376				ENSG00000168216
ENSG00000122378				ENSG00000168291
ENSG00000122417				ENSG00000168298
ENSG00000122550				ENSG00000168397
ENSG00000122557				ENSG00000168488
ENSG00000122591				ENSG00000168528
ENSG00000122644				ENSG00000168610
ENSG00000122729				ENSG00000168724
ENSG00000122861				ENSG00000168807
ENSG00000122863				ENSG00000169241
ENSG00000122873				ENSG00000169288
ENSG00000122877				ENSG00000169398
ENSG00000122882				ENSG00000169446
ENSG00000122958				ENSG00000169499
ENSG00000122970				ENSG00000169599
ENSG00000123066				ENSG00000169641
ENSG00000123094				ENSG00000169710
ENSG00000123130				ENSG00000169727
ENSG00000123178				ENSG00000169738
ENSG00000123200				ENSG00000169756
ENSG00000123240				ENSG00000170006
ENSG00000123352				ENSG00000170175
ENSG00000123358				ENSG00000170248
ENSG00000123575				ENSG00000170345
ENSG00000123595				ENSG00000170473
ENSG00000123609				ENSG00000170522
ENSG00000123636				ENSG00000170571
ENSG00000123684				ENSG00000170653
ENSG00000123815				ENSG00000170776
ENSG00000123836				ENSG00000170791
ENSG00000123989				ENSG00000170852
ENSG00000124107				ENSG00000170871
ENSG00000124120				ENSG00000170949
ENSG00000124155				ENSG00000171055
ENSG00000124164				ENSG00000171067
ENSG00000124177				ENSG00000171124
ENSG00000124181				ENSG00000171223
ENSG00000124198				ENSG00000171466
ENSG00000124201				ENSG00000171552
ENSG00000124222				ENSG00000171566
ENSG00000124532				ENSG00000171603
ENSG00000124541				ENSG00000172037
ENSG00000124570				ENSG00000172053
ENSG00000124733				ENSG00000172081
ENSG00000124762				ENSG00000172172
ENSG00000124767				ENSG00000172183
ENSG00000125124				ENSG00000172465
ENSG00000125249				ENSG00000172500
ENSG00000125304				ENSG00000172586
ENSG00000125354				ENSG00000172663
ENSG00000125386				ENSG00000172830
ENSG00000125457				ENSG00000172869
ENSG00000125458				ENSG00000172888
ENSG00000125459				ENSG00000172893
ENSG00000125482				ENSG00000172922
ENSG00000125629				ENSG00000172974
ENSG00000125633				ENSG00000173039
ENSG00000125637				ENSG00000173064
ENSG00000125648				ENSG00000173120
ENSG00000125651				ENSG00000173163
ENSG00000125652				ENSG00000173230
ENSG00000125656				ENSG00000173262
ENSG00000125740				ENSG00000173273
ENSG00000125753				ENSG00000173320
ENSG00000125821				ENSG00000173465
ENSG00000125826				ENSG00000173517
ENSG00000125841				ENSG00000173542
ENSG00000125848				ENSG00000173715
ENSG00000125863				ENSG00000173726
ENSG00000125875				ENSG00000173727
ENSG00000126012				ENSG00000173801
ENSG00000126088				ENSG00000173846
ENSG00000126106				ENSG00000174373
ENSG00000126214				ENSG00000174485
ENSG00000126226				ENSG00000174501
ENSG00000126247				ENSG00000174851
ENSG00000126458				ENSG00000174917
ENSG00000126461				ENSG00000175110
ENSG00000126522				ENSG00000175203
ENSG00000126602				ENSG00000175224
ENSG00000126756				ENSG00000175315
ENSG00000126768				ENSG00000175482
ENSG00000126773				ENSG00000175701
ENSG00000126803				ENSG00000175782
ENSG00000126858				ENSG00000175793
ENSG00000126870				ENSG00000175866
ENSG00000126903				ENSG00000175938
ENSG00000127054				ENSG00000176092
ENSG00000127328				ENSG00000176171
ENSG00000127481				ENSG00000176393
ENSG00000127507				ENSG00000176406
ENSG00000127526				ENSG00000176407
ENSG00000127528				ENSG00000176485
ENSG00000127589				ENSG00000176531
ENSG00000127666				ENSG00000176623
ENSG00000127804				ENSG00000176953
ENSG00000127863				ENSG00000177105
ENSG00000127948				ENSG00000177106
ENSG00000128016				ENSG00000177156
ENSG00000128039				ENSG00000177200
ENSG00000128283				ENSG00000177606
ENSG00000128342				ENSG00000177674
ENSG00000128487				ENSG00000177697
ENSG00000128512				ENSG00000177731
ENSG00000128534				ENSG00000177853
ENSG00000128585				ENSG00000178078
ENSG00000128590				ENSG00000178127
ENSG00000128607				ENSG00000178307
ENSG00000128609				ENSG00000178425
ENSG00000128641				ENSG00000178913
ENSG00000128699				ENSG00000179085
ENSG00000128739				ENSG00000179134
ENSG00000128891				ENSG00000179195
ENSG00000128915				ENSG00000179222
ENSG00000128923				ENSG00000179820
ENSG00000129003				ENSG00000179832
ENSG00000129084				ENSG00000179833
ENSG00000129158				ENSG00000179933
ENSG00000129250				ENSG00000179950
ENSG00000129255				ENSG00000180228
ENSG00000129292				ENSG00000180574
ENSG00000129353				ENSG00000180773
ENSG00000129354				ENSG00000181090
ENSG00000129451				ENSG00000181143
ENSG00000129455				ENSG00000181458
ENSG00000129521				ENSG00000181555
ENSG00000129625				ENSG00000181649
ENSG00000129657				ENSG00000181873
ENSG00000129680				ENSG00000181885
ENSG00000129696				ENSG00000182158
ENSG00000129925				ENSG00000182180
ENSG00000130023				ENSG00000182359
ENSG00000130208				ENSG00000182400
ENSG00000130313				ENSG00000182472
ENSG00000130340				ENSG00000182518
ENSG00000130349				ENSG00000182836
ENSG00000130363				ENSG00000182952
ENSG00000130396				ENSG00000182983
ENSG00000130520				ENSG00000183161
ENSG00000130522				ENSG00000183207
ENSG00000130640				ENSG00000183208
ENSG00000130702				ENSG00000183283
ENSG00000130703				ENSG00000183340
ENSG00000130723				ENSG00000183864
ENSG00000130724				ENSG00000184014
ENSG00000130733				ENSG00000184277
ENSG00000130772				ENSG00000184564
ENSG00000130779				ENSG00000184731
ENSG00000130818				ENSG00000184831
ENSG00000130827				ENSG00000184863
ENSG00000130939				ENSG00000184990
ENSG00000131016				ENSG00000185033
ENSG00000131037				ENSG00000185043
ENSG00000131069				ENSG00000185088
ENSG00000131089				ENSG00000185404
ENSG00000131100				ENSG00000185414
ENSG00000131171				ENSG00000185442
ENSG00000131263				ENSG00000185515
ENSG00000131269				ENSG00000185567
ENSG00000131389				ENSG00000185591
ENSG00000131437				ENSG00000185608
ENSG00000131473				ENSG00000185627
ENSG00000131475				ENSG00000185800
ENSG00000131508				ENSG00000185842
ENSG00000131620				ENSG00000186001
ENSG00000131724				ENSG00000186352
ENSG00000131778				ENSG00000186635
ENSG00000131788				ENSG00000186834
ENSG00000131848				ENSG00000186908
ENSG00000131873				ENSG00000187164
ENSG00000131941				ENSG00000187240
ENSG00000131943				ENSG00000187608
ENSG00000131966				ENSG00000187742
ENSG00000131981				ENSG00000187860
ENSG00000132002				ENSG00000188459
ENSG00000132128				ENSG00000188549
ENSG00000132153				ENSG00000188641
ENSG00000132286				ENSG00000188976
ENSG00000132294				ENSG00000189050
ENSG00000132356				ENSG00000189060
ENSG00000132463				ENSG00000189067
ENSG00000132467				ENSG00000189077
ENSG00000132470				ENSG00000189376
ENSG00000132471				ENSG00000196365
ENSG00000132478				ENSG00000196396
ENSG00000132485				ENSG00000196465
ENSG00000132522				ENSG00000196498
ENSG00000132549				ENSG00000196505
ENSG00000132581				ENSG00000196535
ENSG00000132591				ENSG00000196576
ENSG00000132604				ENSG00000196655
ENSG00000132635				ENSG00000196704
ENSG00000132664				ENSG00000196865
ENSG00000132670				ENSG00000196914
ENSG00000132698				ENSG00000196954
ENSG00000132793				ENSG00000196968
ENSG00000132824				ENSG00000197019
ENSG00000132842				ENSG00000197045
ENSG00000132879				ENSG00000197102
ENSG00000132912				ENSG00000197217
ENSG00000132950				ENSG00000197343
ENSG00000133056				ENSG00000197358
ENSG00000133101				ENSG00000197429
ENSG00000133104				ENSG00000197442
ENSG00000133142				ENSG00000197448
ENSG00000133265				ENSG00000197535
ENSG00000133393				ENSG00000197603
ENSG00000133639				ENSG00000197694
ENSG00000133678				ENSG00000197696
ENSG00000133773				ENSG00000197713
ENSG00000133812				ENSG00000197714
ENSG00000133818				ENSG00000197894
ENSG00000133835				ENSG00000197965
ENSG00000133858				ENSG00000197976
ENSG00000133872				ENSG00000197982
ENSG00000134013				ENSG00000197989
ENSG00000134058				ENSG00000198087
ENSG00000134070				ENSG00000198130
ENSG00000134146				ENSG00000198142
ENSG00000134152				ENSG00000198162
ENSG00000134247				ENSG00000198231
ENSG00000134250				ENSG00000198252
ENSG00000134278				ENSG00000198265
ENSG00000134297				ENSG00000198356
ENSG00000134313				ENSG00000198363
ENSG00000134318				ENSG00000198399
ENSG00000134324				ENSG00000198589
ENSG00000134330				ENSG00000198648
ENSG00000134371				ENSG00000198677
ENSG00000134375				ENSG00000198707
ENSG00000134490				ENSG00000198721
ENSG00000134504				ENSG00000198818
ENSG00000134538				ENSG00000198825
ENSG00000134590				ENSG00000198839
ENSG00000134602				ENSG00000198862
ENSG00000134644				ENSG00000198931
ENSG00000134684				ENSG00000203499
ENSG00000134709				ENSG00000203668
ENSG00000134748				ENSG00000203711
ENSG00000134755				ENSG00000203879
ENSG00000134852				ENSG00000203950
ENSG00000134882				ENSG00000204054
ENSG00000134897				ENSG00000204120
ENSG00000134899				ENSG00000204138
ENSG00000134909				ENSG00000204178
ENSG00000134982				ENSG00000204186
ENSG00000135018				ENSG00000204217
ENSG00000135048				ENSG00000204580
ENSG00000135069				ENSG00000204604
ENSG00000135090				ENSG00000204842
ENSG00000135124				ENSG00000204949
ENSG00000135164				ENSG00000205517
ENSG00000135245				ENSG00000205544
ENSG00000135272				ENSG00000205581
ENSG00000135334				ENSG00000205707
ENSG00000135365				ENSG00000205730
ENSG00000135372				ENSG00000205758
ENSG00000135374				ENSG00000211455
ENSG00000135378				ENSG00000213025
ENSG00000135387				ENSG00000213047
ENSG00000135452				ENSG00000213089
ENSG00000135596				ENSG00000213137
ENSG00000135597				ENSG00000213187
ENSG00000135605				ENSG00000213226
ENSG00000135617				ENSG00000213252
ENSG00000135625				ENSG00000213300
ENSG00000135632				ENSG00000213432
ENSG00000135655				ENSG00000213523
ENSG00000135720				ENSG00000213569
ENSG00000135749				ENSG00000213619
ENSG00000135766				ENSG00000213730
ENSG00000135829				ENSG00000213782
ENSG00000135837				ENSG00000213977
ENSG00000135862				ENSG00000213985
ENSG00000135932				ENSG00000214113
ENSG00000135976				ENSG00000214125
ENSG00000136021				ENSG00000214188
ENSG00000136044				ENSG00000214194
ENSG00000136052				ENSG00000214517
ENSG00000136111				ENSG00000214530
ENSG00000136152				ENSG00000214867
ENSG00000136153				ENSG00000214975
ENSG00000136193				ENSG00000215114
ENSG00000136231				ENSG00000215817
ENSG00000136247				ENSG00000215835
ENSG00000136270				ENSG00000215845
ENSG00000136279				ENSG00000217801
ENSG00000136371				ENSG00000217950
ENSG00000136381				ENSG00000219607
ENSG00000136522				ENSG00000220522
ENSG00000136527				ENSG00000221978
ENSG00000136560				ENSG00000223500
ENSG00000136636				ENSG00000223546
ENSG00000136699				ENSG00000223960
ENSG00000136715				ENSG00000224078
ENSG00000136754				ENSG00000224208
ENSG00000136783				ENSG00000224334
ENSG00000136807				ENSG00000224781
ENSG00000136826				ENSG00000224953
ENSG00000136830				ENSG00000225137
ENSG00000136854				ENSG00000225193
ENSG00000136874				ENSG00000225377
ENSG00000136935				ENSG00000225470
ENSG00000137073				ENSG00000225489
ENSG00000137145				ENSG00000225715
ENSG00000137207				ENSG00000225830
ENSG00000137221				ENSG00000226098
ENSG00000137261				ENSG00000226287
ENSG00000137275				ENSG00000226380
ENSG00000137331				ENSG00000226652
ENSG00000137364				ENSG00000226971
ENSG00000137449				ENSG00000227105
ENSG00000137478				ENSG00000227295
ENSG00000137494				ENSG00000228354
ENSG00000137500				ENSG00000228367
ENSG00000137509				ENSG00000228663
ENSG00000137601				ENSG00000229132
ENSG00000137691				ENSG00000229182
ENSG00000137693				ENSG00000229644
ENSG00000137700				ENSG00000229758
ENSG00000137767				ENSG00000230311
ENSG00000137814				ENSG00000230757
ENSG00000137815				ENSG00000230787
ENSG00000137821				ENSG00000230863
ENSG00000137831				ENSG00000231095
ENSG00000137936				ENSG00000231185
ENSG00000137942				ENSG00000232024
ENSG00000137944				ENSG00000232041
ENSG00000137947				ENSG00000232119
ENSG00000138029				ENSG00000232241
ENSG00000138036				ENSG00000232801
ENSG00000138061				ENSG00000233111
ENSG00000138071				ENSG00000233139
ENSG00000138078				ENSG00000233276
ENSG00000138079				ENSG00000233467
ENSG00000138081				ENSG00000233559
ENSG00000138107				ENSG00000233585
ENSG00000138138				ENSG00000233588
ENSG00000138190				ENSG00000233994
ENSG00000138303				ENSG00000234130
ENSG00000138382				ENSG00000234241
ENSG00000138399				ENSG00000234337
ENSG00000138433				ENSG00000234356
ENSG00000138434				ENSG00000234369
ENSG00000138443				ENSG00000234518
ENSG00000138448				ENSG00000235001
ENSG00000138463				ENSG00000235371
ENSG00000138468				ENSG00000235376
ENSG00000138592				ENSG00000235400
ENSG00000138593				ENSG00000235437
ENSG00000138629				ENSG00000235485
ENSG00000138640				ENSG00000235651
ENSG00000138641				ENSG00000236152
ENSG00000138688				ENSG00000236456
ENSG00000138757				ENSG00000236814
ENSG00000138772				ENSG00000237350
ENSG00000138777				ENSG00000237842
ENSG00000138785				ENSG00000237945
ENSG00000138802				ENSG00000239900
ENSG00000139083				ENSG00000240254
ENSG00000139131				ENSG00000240344
ENSG00000139132				ENSG00000240429
ENSG00000139168				ENSG00000241058
ENSG00000139178				ENSG00000241506
ENSG00000139190				ENSG00000242247
ENSG00000139211				ENSG00000242841
ENSG00000139291				ENSG00000243566
ENSG00000139370				ENSG00000243989
ENSG00000139372				ENSG00000244187
ENSG00000139428				ENSG00000245293
ENSG00000139505				ENSG00000247498
ENSG00000139514				ENSG00000247570
ENSG00000139668				ENSG00000247903
ENSG00000139684				ENSG00000248049
ENSG00000139687				ENSG00000248323
ENSG00000139725				ENSG00000248930
ENSG00000139746				ENSG00000249541
ENSG00000139793				ENSG00000249936
ENSG00000139835				ENSG00000250069
ENSG00000139921				ENSG00000250317
ENSG00000139926				ENSG00000250547
ENSG00000139990				ENSG00000251022
ENSG00000140043				ENSG00000251333
ENSG00000140259				ENSG00000251435
ENSG00000140262				ENSG00000252361
ENSG00000140367				ENSG00000253541
ENSG00000140386				ENSG00000253719
ENSG00000140391				ENSG00000253810
ENSG00000140395				ENSG00000253869
ENSG00000140406				ENSG00000254213
ENSG00000140416				ENSG00000254685
ENSG00000140450				ENSG00000254986
ENSG00000140455				ENSG00000254999
ENSG00000140497				ENSG00000255105
ENSG00000140563				ENSG00000255210
ENSG00000140612				ENSG00000255302
ENSG00000140836				ENSG00000255725
ENSG00000140848				ENSG00000256087
ENSG00000140931				ENSG00000256799
ENSG00000140939				ENSG00000256940
ENSG00000140943				ENSG00000257675
ENSG00000140990				ENSG00000258021
ENSG00000141012				ENSG00000258077
ENSG00000141068				ENSG00000258088
ENSG00000141127				ENSG00000258501
ENSG00000141298				ENSG00000259924
ENSG00000141349				ENSG00000259956
ENSG00000141376				ENSG00000260290
ENSG00000141380				ENSG00000260916
ENSG00000141385				ENSG00000261092
ENSG00000141446				ENSG00000261183
ENSG00000141447				ENSG00000261474
ENSG00000141452				ENSG00000261824
ENSG00000141458				ENSG00000263711
ENSG00000141504				ENSG00000265396
ENSG00000141522				ENSG00000265417
ENSG00000141526				ENSG00000265972
ENSG00000141580				ENSG00000266412
ENSG00000141582				ENSG00000267336
ENSG00000141627				ENSG00000267795
ENSG00000141696				ENSG00000267858
ENSG00000141699				ENSG00000268006
ENSG00000141741				ENSG00000268034
ENSG00000141756				ENSG00000268205
ENSG00000141959				ENSG00000270294
ENSG00000142188				ENSG00000271425
ENSG00000142192				ENSG00000271830
ENSG00000142208				ENSG00000272079
ENSG00000142273				ENSG00000272325
ENSG00000142546				ENSG00000273611
ENSG00000142599				ENSG00000273749
ENSG00000142627				ENSG00000275216
ENSG00000142657				ENSG00000276170
ENSG00000142675				ENSG00000278053
ENSG00000142765				ENSG00000278845
ENSG00000142910				ENSG00000279078
ENSG00000143036				ENSG00000279530
ENSG00000143061				ENSG00000280128
ENSG00000143079				ENSG00000282772
ENSG00000143149				ENSG00000023697
ENSG00000143155				ENSG00000034510
ENSG00000143156				ENSG00000038382
ENSG00000143158				ENSG00000042493
ENSG00000143164				ENSG00000047346
ENSG00000143207				ENSG00000048342
ENSG00000143217				ENSG00000063244
ENSG00000143222				ENSG00000067057
ENSG00000143256				ENSG00000082153
ENSG00000143315				ENSG00000082781
ENSG00000143319				ENSG00000087274
ENSG00000143320				ENSG00000087502
ENSG00000143322				ENSG00000088986
ENSG00000143337				ENSG00000089597
ENSG00000143353				ENSG00000089693
ENSG00000143382				ENSG00000097096
ENSG00000143384				ENSG00000101966
ENSG00000143390				ENSG00000104823
ENSG00000143409				ENSG00000104960
ENSG00000143418				ENSG00000105438
ENSG00000143436				ENSG00000105443
ENSG00000143437				ENSG00000105640
ENSG00000143486				ENSG00000105755
ENSG00000143499				ENSG00000106153
ENSG00000143514				ENSG00000106803
ENSG00000143545				ENSG00000107968
ENSG00000143575				ENSG00000109046
ENSG00000143622				ENSG00000110660
ENSG00000143624				ENSG00000110696
ENSG00000143653				ENSG00000110717
ENSG00000143669				ENSG00000110955
ENSG00000143674				ENSG00000110958
ENSG00000143702				ENSG00000111057
ENSG00000143748				ENSG00000111321
ENSG00000143753				ENSG00000112081
ENSG00000143756				ENSG00000112667
ENSG00000143774				ENSG00000112715
ENSG00000143797				ENSG00000115310
ENSG00000143799				ENSG00000115866
ENSG00000143878				ENSG00000116285
ENSG00000143942				ENSG00000116977
ENSG00000144029				ENSG00000117394
ENSG00000144034				ENSG00000117984
ENSG00000144366				ENSG00000120733
ENSG00000144451				ENSG00000121089
ENSG00000144485				ENSG00000121486
ENSG00000144566				ENSG00000122884
ENSG00000144591				ENSG00000123636
ENSG00000144635				ENSG00000124942
ENSG00000144645				ENSG00000126247
ENSG00000144655				ENSG00000126945
ENSG00000144746				ENSG00000127526
ENSG00000144747				ENSG00000129451
ENSG00000144802				ENSG00000130023
ENSG00000144847				ENSG00000130066
ENSG00000144848				ENSG00000130119
ENSG00000144909				ENSG00000130255
ENSG00000145012				ENSG00000130726
ENSG00000145014				ENSG00000130827
ENSG00000145107				ENSG00000134884
ENSG00000145247				ENSG00000135636
ENSG00000145354				ENSG00000136682
ENSG00000145365				ENSG00000140990
ENSG00000145388				ENSG00000142541
ENSG00000145390				ENSG00000142669
ENSG00000145632				ENSG00000143368
ENSG00000145687				ENSG00000144320
ENSG00000145715				ENSG00000144426
ENSG00000145725				ENSG00000146963
ENSG00000145730				ENSG00000147140
ENSG00000145734				ENSG00000147459
ENSG00000145736				ENSG00000148834
ENSG00000145740				ENSG00000149273
ENSG00000145817				ENSG00000153113
ENSG00000145907				ENSG00000156482
ENSG00000145990				ENSG00000158286
ENSG00000146007				ENSG00000159263
ENSG00000146242				ENSG00000159399
ENSG00000146278				ENSG00000160213
ENSG00000146281				ENSG00000160216
ENSG00000146350				ENSG00000161016
ENSG00000146373				ENSG00000162368
ENSG00000146386				ENSG00000162813
ENSG00000146463				ENSG00000163738
ENSG00000146530				ENSG00000164078
ENSG00000146540				ENSG00000165322
ENSG00000146674				ENSG00000165637
ENSG00000146676				ENSG00000166747
ENSG00000146729				ENSG00000167325
ENSG00000146776				ENSG00000167644
ENSG00000146872				ENSG00000167766
ENSG00000146963				ENSG00000168092
ENSG00000147050				ENSG00000168264
ENSG00000147099				ENSG00000168938
ENSG00000147121				ENSG00000169021
ENSG00000147130				ENSG00000169253
ENSG00000147164				ENSG00000170421
ENSG00000147316				ENSG00000171314
ENSG00000147394				ENSG00000172115
ENSG00000147400				ENSG00000172531
ENSG00000147416				ENSG00000172992
ENSG00000147421				ENSG00000173221
ENSG00000147454				ENSG00000173457
ENSG00000147533				ENSG00000175061
ENSG00000147535				ENSG00000175582
ENSG00000147649				ENSG00000178209
ENSG00000147650				ENSG00000179967
ENSG00000147677				ENSG00000181222
ENSG00000147687				ENSG00000182827
ENSG00000147689				ENSG00000184009
ENSG00000147789				ENSG00000185236
ENSG00000147813				ENSG00000185624
ENSG00000147872				ENSG00000186468
ENSG00000147894				ENSG00000186480
ENSG00000147905				ENSG00000187735
ENSG00000148248				ENSG00000188512
ENSG00000148290				ENSG00000188554
ENSG00000148297				ENSG00000188643
ENSG00000148356				ENSG00000196154
ENSG00000148358				ENSG00000196792
ENSG00000148426				ENSG00000197747
ENSG00000148444				ENSG00000197956
ENSG00000148481				ENSG00000197971
ENSG00000148572				ENSG00000198380
ENSG00000148690				ENSG00000198406
ENSG00000148700				ENSG00000204147
ENSG00000148737				ENSG00000213087
ENSG00000148824				ENSG00000213290
ENSG00000148925				ENSG00000213293
ENSG00000148926				ENSG00000213315
ENSG00000148985				ENSG00000213352
ENSG00000149043				ENSG00000213363
ENSG00000149089				ENSG00000213383
ENSG00000149115				ENSG00000213820
ENSG00000149187				ENSG00000213943
ENSG00000149218				ENSG00000214049
ENSG00000149231				ENSG00000214192
ENSG00000149262				ENSG00000214199
ENSG00000149269				ENSG00000214207
ENSG00000149428				ENSG00000214533
ENSG00000149474				ENSG00000214706
ENSG00000149485				ENSG00000215030
ENSG00000149532				ENSG00000215057
ENSG00000149600				ENSG00000215347
ENSG00000149743				ENSG00000217027
ENSG00000149761				ENSG00000219755
ENSG00000149782				ENSG00000219951
ENSG00000149809				ENSG00000223460
ENSG00000149823				ENSG00000224419
ENSG00000149932				ENSG00000225267
ENSG00000150054				ENSG00000226138
ENSG00000150433				ENSG00000226549
ENSG00000150457				ENSG00000227081
ENSG00000150722				ENSG00000227097
ENSG00000150776				ENSG00000227615
ENSG00000150779				ENSG00000228118
ENSG00000150787				ENSG00000228205
ENSG00000150961				ENSG00000228499
ENSG00000150995				ENSG00000230897
ENSG00000151012				ENSG00000231501
ENSG00000151092				ENSG00000232176
ENSG00000151292				ENSG00000232346
ENSG00000151327				ENSG00000232389
ENSG00000151445				ENSG00000233560
ENSG00000151470				ENSG00000233668
ENSG00000151500				ENSG00000234737
ENSG00000151532				ENSG00000234742
ENSG00000151612				ENSG00000235275
ENSG00000151715				ENSG00000235282
ENSG00000151729				ENSG00000236552
ENSG00000151743				ENSG00000236686
ENSG00000151779				ENSG00000237730
ENSG00000151876				ENSG00000240376
ENSG00000151883				ENSG00000240616
ENSG00000151914				ENSG00000240652
ENSG00000152078				ENSG00000240849
ENSG00000152219				ENSG00000240950
ENSG00000152240				ENSG00000241547
ENSG00000152256				ENSG00000242299
ENSG00000152332				ENSG00000242814
ENSG00000152377				ENSG00000244515
ENSG00000152503				ENSG00000245532
ENSG00000152558				ENSG00000248593
ENSG00000152582				ENSG00000249850
ENSG00000152818				ENSG00000250321
ENSG00000152939				ENSG00000251562
ENSG00000152952				ENSG00000253506
ENSG00000153037				ENSG00000253785
ENSG00000153044				ENSG00000253797
ENSG00000153214				ENSG00000254023
ENSG00000153234				ENSG00000254285
ENSG00000153363				ENSG00000255823
ENSG00000153391				ENSG00000256045
ENSG00000153558				ENSG00000256618
ENSG00000153815				ENSG00000261604
ENSG00000153956				ENSG00000266920
ENSG00000153975				ENSG00000269028
ENSG00000154001				ENSG00000280138
ENSG00000154127				ENSG00000283041
ENSG00000154174
ENSG00000154217
ENSG00000154229
ENSG00000154305
ENSG00000154380
ENSG00000155090
ENSG00000155099
ENSG00000155229
ENSG00000155304
ENSG00000155363
ENSG00000155508
ENSG00000155827
ENSG00000155876
ENSG00000155957
ENSG00000156011
ENSG00000156017
ENSG00000156110
ENSG00000156171
ENSG00000156256
ENSG00000156273
ENSG00000156313
ENSG00000156515
ENSG00000156535
ENSG00000156650
ENSG00000156709
ENSG00000156831
ENSG00000156873
ENSG00000156931
ENSG00000156958
ENSG00000156976
ENSG00000157181
ENSG00000157193
ENSG00000157214
ENSG00000157259
ENSG00000157326
ENSG00000157450
ENSG00000157483
ENSG00000157514
ENSG00000157538
ENSG00000157741
ENSG00000157764
ENSG00000157837
ENSG00000157869
ENSG00000157881
ENSG00000157916
ENSG00000157985
ENSG00000157992
ENSG00000158019
ENSG00000158042
ENSG00000158122
ENSG00000158286
ENSG00000158406
ENSG00000158411
ENSG00000158470
ENSG00000158480
ENSG00000158793
ENSG00000158864
ENSG00000159023
ENSG00000159069
ENSG00000159214
ENSG00000159256
ENSG00000159267
ENSG00000159314
ENSG00000159348
ENSG00000159352
ENSG00000159579
ENSG00000159596
ENSG00000159720
ENSG00000160062
ENSG00000160111
ENSG00000160214
ENSG00000160216
ENSG00000160285
ENSG00000160305
ENSG00000160410
ENSG00000160439
ENSG00000160446
ENSG00000160551
ENSG00000160588
ENSG00000160602
ENSG00000160633
ENSG00000160679
ENSG00000160691
ENSG00000160746
ENSG00000160753
ENSG00000160789
ENSG00000160888
ENSG00000160948
ENSG00000161217
ENSG00000161243
ENSG00000161533
ENSG00000161542
ENSG00000161671
ENSG00000161677
ENSG00000161920
ENSG00000162086
ENSG00000162191
ENSG00000162231
ENSG00000162241
ENSG00000162298
ENSG00000162341
ENSG00000162378
ENSG00000162384
ENSG00000162402
ENSG00000162426
ENSG00000162434
ENSG00000162437
ENSG00000162441
ENSG00000162585
ENSG00000162600
ENSG00000162604
ENSG00000162623
ENSG00000162627
ENSG00000162639
ENSG00000162735
ENSG00000162736
ENSG00000162772
ENSG00000162783
ENSG00000162852
ENSG00000162869
ENSG00000162909
ENSG00000162923
ENSG00000162928
ENSG00000162959
ENSG00000162972
ENSG00000162976
ENSG00000163001
ENSG00000163069
ENSG00000163110
ENSG00000163114
ENSG00000163159
ENSG00000163161
ENSG00000163171
ENSG00000163220
ENSG00000163235
ENSG00000163249
ENSG00000163257
ENSG00000163293
ENSG00000163319
ENSG00000163349
ENSG00000163378
ENSG00000163382
ENSG00000163435
ENSG00000163463
ENSG00000163516
ENSG00000163541
ENSG00000163584
ENSG00000163602
ENSG00000163624
ENSG00000163629
ENSG00000163633
ENSG00000163634
ENSG00000163636
ENSG00000163644
ENSG00000163655
ENSG00000163659
ENSG00000163660
ENSG00000163681
ENSG00000163754
ENSG00000163755
ENSG00000163795
ENSG00000163818
ENSG00000163848
ENSG00000163872
ENSG00000163875
ENSG00000163882
ENSG00000163898
ENSG00000163900
ENSG00000163945
ENSG00000163947
ENSG00000163960
ENSG00000164022
ENSG00000164023
ENSG00000164031
ENSG00000164054
ENSG00000164062
ENSG00000164078
ENSG00000164081
ENSG00000164114
ENSG00000164117
ENSG00000164124
ENSG00000164144
ENSG00000164169
ENSG00000164171
ENSG00000164187
ENSG00000164211
ENSG00000164221
ENSG00000164253
ENSG00000164258
ENSG00000164300
ENSG00000164307
ENSG00000164329
ENSG00000164430
ENSG00000164506
ENSG00000164543
ENSG00000164597
ENSG00000164647
ENSG00000164674
ENSG00000164695
ENSG00000164733
ENSG00000164751
ENSG00000164758
ENSG00000164880
ENSG00000164898
ENSG00000164930
ENSG00000164953
ENSG00000165105
ENSG00000165156
ENSG00000165169
ENSG00000165215
ENSG00000165219
ENSG00000165240
ENSG00000165288
ENSG00000165322
ENSG00000165355
ENSG00000165389
ENSG00000165416
ENSG00000165417
ENSG00000165487
ENSG00000165494
ENSG00000165516
ENSG00000165630
ENSG00000165632
ENSG00000165669
ENSG00000165678
ENSG00000165704
ENSG00000165813
ENSG00000165915
ENSG00000165929
ENSG00000165934
ENSG00000165997
ENSG00000166024
ENSG00000166153
ENSG00000166165
ENSG00000166171
ENSG00000166200
ENSG00000166228
ENSG00000166233
ENSG00000166250
ENSG00000166323
ENSG00000166348
ENSG00000166401
ENSG00000166435
ENSG00000166455
ENSG00000166477
ENSG00000166562
ENSG00000166575
ENSG00000166579
ENSG00000166595
ENSG00000166716
ENSG00000166797
ENSG00000166839
ENSG00000166855
ENSG00000166887
ENSG00000166946
ENSG00000166971
ENSG00000167110
ENSG00000167118
ENSG00000167186
ENSG00000167272
ENSG00000167315
ENSG00000167378
ENSG00000167397
ENSG00000167460
ENSG00000167468
ENSG00000167470
ENSG00000167524
ENSG00000167552
ENSG00000167608
ENSG00000167632
ENSG00000167645
ENSG00000167653
ENSG00000167656
ENSG00000167770
ENSG00000167772
ENSG00000167779
ENSG00000167792
ENSG00000167797
ENSG00000167861
ENSG00000167880
ENSG00000167965
ENSG00000168071
ENSG00000168116
ENSG00000168118
ENSG00000168137
ENSG00000168172
ENSG00000168209
ENSG00000168216
ENSG00000168264
ENSG00000168291
ENSG00000168298
ENSG00000168397
ENSG00000168404
ENSG00000168439
ENSG00000168488
ENSG00000168528
ENSG00000168569
ENSG00000168610
ENSG00000168615
ENSG00000168710
ENSG00000168769
ENSG00000168807
ENSG00000168827
ENSG00000168899
ENSG00000168958
ENSG00000169019
ENSG00000169021
ENSG00000169118
ENSG00000169189
ENSG00000169231
ENSG00000169241
ENSG00000169288
ENSG00000169359
ENSG00000169372
ENSG00000169398
ENSG00000169429
ENSG00000169432
ENSG00000169446
ENSG00000169474
ENSG00000169499
ENSG00000169504
ENSG00000169519
ENSG00000169599
ENSG00000169641
ENSG00000169710
ENSG00000169727
ENSG00000169738
ENSG00000169740
ENSG00000169756
ENSG00000170006
ENSG00000170088
ENSG00000170161
ENSG00000170175
ENSG00000170190
ENSG00000170248
ENSG00000170264
ENSG00000170291
ENSG00000170325
ENSG00000170345
ENSG00000170430
ENSG00000170471
ENSG00000170473
ENSG00000170522
ENSG00000170525
ENSG00000170537
ENSG00000170571
ENSG00000170653
ENSG00000170677
ENSG00000170734
ENSG00000170776
ENSG00000170791
ENSG00000170832
ENSG00000170852
ENSG00000170871
ENSG00000170881
ENSG00000170919
ENSG00000170921
ENSG00000170949
ENSG00000171055
ENSG00000171067
ENSG00000171100
ENSG00000171124
ENSG00000171130
ENSG00000171148
ENSG00000171222
ENSG00000171223
ENSG00000171302
ENSG00000171310
ENSG00000171311
ENSG00000171425
ENSG00000171456
ENSG00000171552
ENSG00000171566
ENSG00000171574
ENSG00000171603
ENSG00000171606
ENSG00000171714
ENSG00000171867
ENSG00000171984
ENSG00000172037
ENSG00000172053
ENSG00000172081
ENSG00000172171
ENSG00000172172
ENSG00000172183
ENSG00000172270
ENSG00000172331
ENSG00000172354
ENSG00000172382
ENSG00000172465
ENSG00000172493
ENSG00000172500
ENSG00000172530
ENSG00000172586
ENSG00000172661
ENSG00000172663
ENSG00000172732
ENSG00000172785
ENSG00000172830
ENSG00000172869
ENSG00000172888
ENSG00000172893
ENSG00000172915
ENSG00000172922
ENSG00000172927
ENSG00000173039
ENSG00000173064
ENSG00000173120
ENSG00000173156
ENSG00000173163
ENSG00000173210
ENSG00000173221
ENSG00000173230
ENSG00000173237
ENSG00000173262
ENSG00000173267
ENSG00000173273
ENSG00000173320
ENSG00000173327
ENSG00000173457
ENSG00000173465
ENSG00000173511
ENSG00000173517
ENSG00000173542
ENSG00000173653
ENSG00000173715
ENSG00000173726
ENSG00000173727
ENSG00000173744
ENSG00000173801
ENSG00000173821
ENSG00000173846
ENSG00000173889
ENSG00000173898
ENSG00000173928
ENSG00000173992
ENSG00000174032
ENSG00000174373
ENSG00000174437
ENSG00000174485
ENSG00000174501
ENSG00000174567
ENSG00000174574
ENSG00000174744
ENSG00000174749
ENSG00000174851
ENSG00000174917
ENSG00000175110
ENSG00000175203
ENSG00000175224
ENSG00000175265
ENSG00000175315
ENSG00000175482
ENSG00000175505
ENSG00000175567
ENSG00000175581
ENSG00000175592
ENSG00000175662
ENSG00000175701
ENSG00000175707
ENSG00000175741
ENSG00000175749
ENSG00000175782
ENSG00000175793
ENSG00000175854
ENSG00000175866
ENSG00000175893
ENSG00000175938
ENSG00000175984
ENSG00000176087
ENSG00000176092
ENSG00000176142
ENSG00000176171
ENSG00000176393
ENSG00000176406
ENSG00000176485
ENSG00000176531
ENSG00000176623
ENSG00000176788
ENSG00000176953
ENSG00000176974
ENSG00000177000
ENSG00000177054
ENSG00000177105
ENSG00000177106
ENSG00000177150
ENSG00000177156
ENSG00000177169
ENSG00000177189
ENSG00000177200
ENSG00000177303
ENSG00000177370
ENSG00000177570
ENSG00000177606
ENSG00000177628
ENSG00000177674
ENSG00000177697
ENSG00000177728
ENSG00000177731
ENSG00000177853
ENSG00000177971
ENSG00000177981
ENSG00000178035
ENSG00000178053
ENSG00000178057
ENSG00000178078
ENSG00000178209
ENSG00000178234
ENSG00000178252
ENSG00000178307
ENSG00000178425
ENSG00000178449
ENSG00000178503
ENSG00000178726
ENSG00000178913
ENSG00000178952
ENSG00000179029
ENSG00000179085
ENSG00000179115
ENSG00000179134
[truncated: 1,524 more rows]

## Sheet: Protein
Differentially expressed proteins in the proteomics data
Hpyoxia vs Normoxia			Si vs Sc | Hypoxia			Si vs Sc | Normoxia
Up	Down		Up	Down		Up	Down
P07900	P05787		P05787	P35579		P05787	P35579
P35579	P04406		P04406	O43707		P04406	O43707
O43707	P05783		P05783	P08238		P05783	P08238
P08238	P02545		P02545	P15311		P02545	P15311
P15311	P04075		P04075	P78527		P04075	P78527
P78527	P21333		P21333	P68104		P21333	P68104
P68104	P00558		P00558	P14618		P00558	P14618
P14618	P54652		P54652	P14625		P54652	P14625
P14625	P60174		P60174	P07355		P60174	P07355
P19338	P07237		P07237	P10809		P07237	P10809
P07355	Q01518		Q01518	P29401		Q01518	P29401
P10809	Q7Z406		Q7Z406	P07814		Q7Z406	P07814
Q00610	P12814		P00338	P31948		P00338	P31948
P35241	P00338		P15924	Q14980		P15924	Q14980
P29401	P15924		P14866	P38646		P14866	P38646
P07814	P14866		Q01813	Q06830		Q01813	Q06830
P31948	Q01813		Q86VP6	P07195		Q86VP6	P07195
Q14980	P42704		Q9Y4L1	P04083		Q9Y4L1	P04083
P38646	Q99832		P16144	P46013		P16144	P46013
Q06830	Q86VP6		P49792	P63104		P49792	P63104
Q00839	Q9Y4L1		P49368	Q02790		P49368	Q02790
P07195	P16144		P12270	P55072		P12270	P55072
P04083	P49792		O60841	Q9UQ35		O60841	Q9UQ35
P46013	Q6P2Q9		P14868	Q14247		P14868	Q14247
P63104	P36871		P55786	P48643		P55786	P48643
Q02790	P49368		Q14974	Q92945		Q14974	Q92945
P55072	P12270		Q7L1Q6	Q92598		Q7L1Q6	Q92598
Q9UQ35	P80723		O75643	P11388		O75643	P11388
Q14247	O60841		Q7Z6Z7	Q14008		Q7Z6Z7	Q14008
P48643	P14868		P53396	P35580		P53396	P35580
P23526	P55786		P37837	P26196		P37837	P26196
P62937	Q14974		Q08J23	P27816		Q08J23	P27816
Q92945	Q7L1Q6		Q15233	P05556		Q15233	P05556
P05023	O75643		P45880	O00571		P45880	O00571
P16615	Q7Z6Z7		Q06210	Q9H2G2		Q06210	Q9H2G2
P52272	P53396		P00533	Q14697		P00533	Q14697
P09429	P14923		O60437	P20700		O60437	P20700
P34932	P37837		O15231	Q86UP2		O15231	Q86UP2
Q92598	Q08J23		Q10567	Q9UHD8		Q10567	Q9UHD8
P11388	Q15233		Q9ULV4	P21796		Q9ULV4	P21796
Q14008	P45880		P07384	P07910		P07384	P07910
P35580	A0AVT1		P84103	P12956		P84103	P12956
P22314	Q06210		P25786	P40939		P25786	P40939
P23528	P00533		Q13263	P35606		Q13263	P35606
P26196	O60437		P26640	Q9NZI8		P26640	Q9NZI8
P27816	Q14103		P49321	P62820		P49321	P62820
P05556	O15231		P61158	Q13428		P61158	Q13428
O00571	Q10567		Q92817	Q13310		Q92817	Q13310
Q9H2G2	P31040		P09874	P16949		P09874	P16949
P13010	Q9ULV4		Q6PKG0	P63241		Q6PKG0	P63241
Q14697	P07384		Q14444	Q08378		Q14444	Q08378
P20700	P84103		O95757	P26583		O95757	P26583
P06748	P25786		P17812	P30622		P17812	P30622
Q86UP2	Q13263		P60900	Q9UKM9		P60900	Q9UKM9
Q9UHD8	P26640		P61106	O75534		P61106	O75534
P21796	P49321		Q13283	Q14498		Q13283	Q14498
Q16658	P61158		P12268	P17301		P12268	P17301
P17844	Q92817		P52789	P46060		P52789	P46060
P07910	P09874		O15144	O00425		O15144	O00425
Q12906	Q6PKG0		P49023	Q9NYU2		P49023	Q9NYU2
P23229	Q14444		P35998	Q15293		P35998	Q15293
P12956	O95757		P61160	Q9UDY2		P61160	Q9UDY2
P40939	P47897		P06737	P05141		P06737	P05141
P35606	P17812		Q9H0B6	Q92499		Q9H0B6	Q92499
Q9NZI8	P60900		Q96TA1	O94979		Q96TA1	O94979
P62820	P61106		O15143	O14980		O15143	O14980
Q13428	Q13283		O14818	P43487		O14818	P43487
Q13310	P12268		P30050	Q9Y678		P30050	Q9Y678
Q8NC51	P52789		E7EVH7	P60660		E7EVH7	P60660
P16949	P11169		P47895	P52292		P47895	P52292
P63241	O15144		P08240	Q99497		P08240	Q99497
Q08378	P49023		P09972	P25205		P09972	P25205
P02786	P35998		Q8N163	P42224		Q8N163	P42224
P26583	P61160		O00159	P25815		O00159	P25815
P15170	P06737		O00151	P31949		O00151	P31949
P30622	Q9H0B6		P25788	P14314		P25788	P14314
Q9UKM9	Q96TA1		O43747	P29144		O43747	P29144
O75534	P07476		P40121	P43034		P40121	P43034
Q14498	O15143		Q9C0C2	P41252		Q9C0C2	P41252
P17301	O14818		Q92888	Q9H910		Q92888	Q9H910
P46060	P62136		P13489	Q9NQW6		P13489	Q9NQW6
Q13753	P30050		P26358	P35658		P26358	P35658
Q9P2J5	E7EVH7		P52565	Q9BXP5		P52565	Q9BXP5
O75083	P47895		Q8TE68	Q6WCQ1		Q8TE68	Q6WCQ1
O00425	P08240		Q9Y2Z0	P12236		Q9Y2Z0	P12236
Q9NYU2	P09972		P61586	P11413		P61586	P11413
Q15293	Q8N163		Q13242	P61026		Q13242	P61026
Q9UDY2	O00159		O15020	O60264		O15020	O60264
P05141	O00151		Q29RF7	P24534		Q29RF7	P24534
Q92499	P25788		Q8IUD2	Q01581		Q8IUD2	Q01581
P00367	O43747		Q9UJU6	P51149		Q9UJU6	P51149
O94979	P40121		O15031	Q9NUU7		O15031	Q9NUU7
O14980	P53992		P55809	Q8NBS9		P55809	Q8NBS9
P43487	Q9C0C2		Q9H4A4	O14672		Q9H4A4	O14672
Q96I24	Q92888		P09382	Q96E39		P09382	Q96E39
O95793	P13489		Q92538	Q12904		Q92538	Q12904
Q9Y678	P26358		P28066	Q13247		P28066	Q13247
P60660	P52565		Q9Y2W2	Q15691		Q9Y2W2	Q15691
P13987	Q8TE68		Q01844	O60271		Q01844	O60271
P52292	Q9Y2Z0		O00592	P62158		O00592	P62158
Q99497	P61586		P04040	P07602		P04040	P07602
P25205	P07205		P49189	Q13442		P49189	Q13442
P42224	Q6DD88		P67936	Q9NTI5		P67936	Q9NTI5
P25815	P20810		P14678	Q9ULW0		P14678	Q9ULW0
P31949	Q13242		P49721	P11047		P49721	P11047
P14314	O15020		O15511	Q9UBT2		O15511	Q9UBT2
P29144	Q29RF7		P23193	P10620		P23193	P10620
P43034	Q07955		Q9Y446	Q68CZ2		Q9Y446	Q68CZ2
P41252	Q8IUD2		P31942	P61019		P31942	P61019
Q9H910	Q9UJU6		P29966	P16422		P29966	P16422
Q9NQW6	O15031		Q92896	H7C469		Q92896	H7C469
O75874	P55809		Q6ZRV2	O43719		Q6ZRV2	O43719
P35658	Q92879		Q14203	O43399		Q14203	O43399
Q9NTJ3	Q9H4A4		P28070	Q9UIA9		P28070	Q9UIA9
Q9BXP5	P09382		P98175	P00505		P98175	P00505
Q6WCQ1	Q92538		Q9NR12	P52926		Q9NR12	P52926
Q93009	P28066		O94906	Q8WW12		O94906	Q8WW12
P12236	Q9Y2W2		Q01970	P52732		Q01970	P52732
P11413	Q01844		P49748	P19623		P49748	P19623
P61026	O00592		Q15020	P30533		Q15020	P30533
P17096	P04040		Q96I99	Q92876		Q96I99	Q92876
O60264	P49189		Q9UHD1	Q92930		Q9UHD1	Q92930
P24534	P67936		P29373	Q13151		P29373	Q13151
Q01581	P14678		Q15418	O75152		Q15418	O75152
P51149	P49721		Q9Y617	O15226		Q9Y617	O15226
Q9NUU7	O15511		Q99729	Q6YN16		Q99729	Q6YN16
Q8NBS9	P23193		Q99426	P08195		Q99426	P08195
O14672	Q9Y446		Q9BTC0	Q92688		Q9BTC0	Q92688
Q96E39	P31942		P28072	A3KMH1		P28072	A3KMH1
P50213	P29966		Q9ULJ7	Q9HDC9		Q9ULJ7	Q9HDC9
Q12904	Q92896		P39748	P12081		P39748	P12081
P35637	Q6ZRV2		P20645	P46459		P20645	P46459
Q13247	Q14203		Q8TE77	O94826		Q8TE77	O94826
Q15691	P28070		Q9Y6G9	O43175		Q9Y6G9	O43175
O60271	P98175		Q9H6F5	P35659		Q9H6F5	P35659
P30084	Q9NR12		Q6NUK1	Q53GQ0		Q6NUK1	Q53GQ0
P62158	O94906		P23921	Q5T8P6		P23921	Q5T8P6
P07602	Q01970		Q14258	P78406		Q14258	P78406
Q9Y3I0	P49748		Q9Y4W6	Q9HD45		Q9Y4W6	Q9HD45
Q13442	Q15020		Q15417	Q15637		Q15417	Q15637
Q9NTI5	Q96I99		Q15643	Q99661		Q15643	Q99661
Q9ULW0	Q9UHD1		Q9Y5M8	Q92973		Q9Y5M8	Q92973
P11047	P29373		P10515	Q96HS1		P10515	Q96HS1
P17174	Q15418		P30519	Q9UIJ7		P30519	Q9UIJ7
Q9UBT2	Q9NQC3		P46937	O95202		P46937	O95202
P10620	Q9Y617		P43490	Q9NTJ5		P43490	Q9NTJ5
Q68CZ2	Q99729		Q99829	Q5UIP0		Q99829	Q5UIP0
P61019	P46977		Q9H0S4	Q9UBB4		Q9H0S4	Q9UBB4
P16422	Q99426		O43768	Q8N1G4		O43768	Q8N1G4
H7C469	Q63HN8		Q9UN86	Q99733		Q9UN86	Q99733
O43719	Q9BTC0		P31146	Q9NUQ9		P31146	Q9NUQ9
O43399	Q9NW13		P53582	Q13501		P53582	Q13501
Q9UIA9	P28072		Q08170	Q06203		Q08170	Q06203
P00505	P55196		Q9H6S3	Q9UBF2		Q9H6S3	Q9UBF2
P52926	Q9ULJ7		Q8TAQ2	Q9H9B4		Q8TAQ2	Q9H9B4
Q8WW12	P39748		Q9BVJ6	Q9UKV8		Q9BVJ6	Q9UKV8
P52732	P09493		Q14160	P25685		Q14160	P25685
P19623	P20645		Q01780	O60678		Q01780	O60678
P27694	Q8TE77		Q9Y3T9	O75477		Q9Y3T9	O75477
P30533	Q99848		Q5XXA6	P49902		Q5XXA6	P49902
Q5T9A4	Q9Y6G9		Q15061	O15305		Q15061	O15305
P30040	P04080		Q6P1N9	Q92734		Q6P1N9	Q92734
Q92876	Q9H6F5		Q8IWZ3	O94905		Q8IWZ3	O94905
Q92930	Q6NUK1		Q9NZL4	O43765		Q9NZL4	O43765
Q06481	P23921		Q9BST9	Q86TI2		Q9BST9	Q86TI2
Q13151	Q14258		Q9BW60	O75962		Q9BW60	O75962
O75152	Q9Y4W6		Q8WWY3	O14578		Q8WWY3	O14578
O15226	Q15417		E9PAV3	P36957		E9PAV3	P36957
Q6YN16	Q15643		Q12789	P30520		Q12789	P30520
P08195	Q9Y5M8		Q9Y305	Q16513		Q9Y305	Q16513
Q02750	P10515		Q70J99	O95372		Q70J99	O95372
Q92688	P30519		P00492	Q14739		P00492	Q14739
A3KMH1	P46937		P26440	Q96KP4		P26440	Q96KP4
Q6FI81	P43490		Q96FQ6	O75351		Q96FQ6	O75351
Q9HDC9	Q99829		Q9UHG3	P62993		Q9UHG3	P62993
P23919	Q9BVP2		Q12788	Q9H936		Q12788	Q9H936
P12081	Q9H0S4		Q9GZR7	P06400		Q9GZR7	P06400
P46459	O43768		P30419	Q15645		P30419	Q15645
O94826	Q9UN86		Q13123	Q8TC07		Q13123	Q8TC07
O43175	P31146		Q9UKS6	Q9NZ08		Q9UKS6	Q9NZ08
P35659	Q16186		Q86UK7	Q9UKY7		Q86UK7	Q9UKY7
Q53GQ0	P53582		O14908	P30405		O14908	P30405
Q02818	Q08170		O00204	P00387		O00204	P00387
Q9Y6M1	Q9H6S3		Q9H8H0	O15269		Q9H8H0	O15269
Q5T8P6	Q8TAQ2		O43583	P24941		O43583	P24941
P78406	O75947		P29323	P51571		P29323	P51571
Q9HD45	P33316		Q8TEX9	Q9Y5Z4		Q8TEX9	Q9Y5Z4
Q15637	Q13177		Q86YP4	Q96T23		Q86YP4	Q96T23
Q99661	Q9BVJ6		Q9UPU5	P84095		Q9UPU5	P84095
Q92973	Q99436		O95571	Q9UKK9		O95571	Q9UKK9
Q96HS1	Q3KQU3		Q8TF42	Q99584		Q8TF42	Q99584
Q9UIJ7	Q12765		Q9BY89	Q9H3N1		Q9BY89	Q9H3N1
Q7Z478	Q14160		Q9Y320	Q9NYZ3		Q9Y320	Q9NYZ3
O95202	O95394		P27695	Q96S66		P27695	Q96S66
Q9NTJ5	Q6P1J9		Q92544	Q9UJA5		Q92544	Q9UJA5
Q5UIP0	Q01780		Q13561	Q53EU6		Q13561	Q53EU6
P40222	Q08379		P18583	P84085		P18583	P84085
Q9UBB4	Q9Y3T9		Q9UNE7	O75608		Q9UNE7	O75608
Q8N1G4	P40763		P48735	P56545		P48735	P56545
Q99733	Q5XXA6		Q14134	O95163		Q14134	O95163
Q96C19	Q15061		Q8TBC4	A0AV96		Q8TBC4	A0AV96
Q9NUQ9	Q6P1N9		P18887	P20936		P18887	P20936
Q10471	Q8IWZ3		P30837	P35573		P30837	P35573
Q13501	Q5JWF2		O00193	P20674		O00193	P20674
Q06203	O75821		O60828	Q16763		O60828	Q16763
P54578	P15144		P59998	Q8IWB9		P59998	Q8IWB9
Q8IYB3	Q9NZL4		Q9NVX2	O94760		Q9NVX2	O94760
Q9UBF2	Q9BST9		Q8WZA9	P15529		Q8WZA9	P15529
Q9H9B4	Q9BW60		O75832	O60313		O75832	O60313
Q9NX02	Q8WWY3		P28340	O14981		P28340	O14981
P49454	E9PAV3		Q6IBS0	Q6PIU2		Q6IBS0	Q6PIU2
Q9UKV8	Q12789		O15264	Q00537		O15264	Q00537
P25685	Q15005		Q9HCE1	O14976		Q9HCE1	O14976
O60678	Q9BUQ8		Q8N3D4	O76024		Q8N3D4	O76024
O75477	Q9Y305		Q969X6	Q8WWK9		Q969X6	Q8WWK9
P51114	Q70J99		Q13895	Q9H488		Q13895	Q9H488
O95232	P00492		P40855	Q9BYT8		P40855	Q9BYT8
P49902	Q16222		Q7Z434	Q9BW19		Q7Z434	Q9BW19
Q99653	P26440		Q9NXE4	P49755		Q9NXE4	P49755
Q16629	Q96FQ6		Q15126	P23786		Q15126	P23786
O15305	Q9UHG3		P04920	O95881		P04920	O95881
Q92734	Q12788		Q969N2	Q86TG7		Q969N2	Q86TG7
P13861	Q9GZR7		Q9Y314	Q9Y6A5		Q9Y314	Q9Y6A5
Q8TAT6	Q8IWS0		P35249	Q16401		P35249	Q16401
O94905	P30419		Q8N3F8	Q9NZ01		Q8N3F8	Q9NZ01
O43765	Q6PD62		P08397	Q9Y3B3		P08397	Q9Y3B3
O75122	Q13123		O75146	Q6IAN0		O75146	Q6IAN0
Q5JRA6	Q9UKS6		P52815	P35914		P52815	P35914
Q86TI2	Q86UK7		P30154	Q99567		P30154	Q99567
Q9UJS0	P26006		Q9H7Z7	Q8TD16		Q9H7Z7	Q8TD16
O75962	Q8TED0		Q15833	Q9HD42		Q15833	Q9HD42
P30048	O14908		O15427	P62942		O15427	P62942
O75844	O00204		O43488	Q4G0F5		O43488	Q4G0F5
O14578	Q9H8H0		Q13033	O00139		Q13033	O00139
Q00059	O43583		P17936	Q16706		P17936	Q16706
P36957	P29323		Q92541	P02787		Q92541	P02787
P30520	Q99598		P10301	Q13190		P10301	Q13190
P68036	Q14320		P48507	Q13523		P48507	Q13523
Q16513	Q8TEX9		P21281	P11182		P21281	P11182
O95372	Q86YP4		P09104	P54709		P09104	P54709
Q02241	P13798		Q96GX9	Q15398		Q96GX9	Q15398
Q14739	Q9UPU5		O75683	Q9UH99		O75683	Q9UH99
Q96KP4	O95571		Q96KG9	Q14257		Q96KG9	Q14257
O75351	Q9H9A6		Q99747	Q16836		Q99747	Q16836
P62993	P61163		P40937	P15927		P40937	P15927
Q9H936	Q12959		Q12872	Q15382		Q12872	Q15382
O95274	Q8TF42		Q14BN4	A3KN83		Q14BN4	A3KN83
P06400	P13807		P30049	Q53HL2		P30049	Q53HL2
Q15645	Q9BY89		O60825	P53350		O60825	P53350
Q8TC07	Q14694		Q9Y2H2	Q96SU4		Q9Y2H2	Q96SU4
Q9NZ08	Q9Y320		Q9UBW8	Q9BXS6		Q9UBW8	Q9BXS6
Q9UKY7	Q86VI3		Q9P0V9	Q6YP21		Q9P0V9	Q6YP21
P30405	O95834		O15357	O60502		O15357	O60502
P00387	P27695		P53365	Q9BVK6		P53365	Q9BVK6
O96013	Q92544		Q9P2R3	P09601		Q9P2R3	P09601
Q8IWE2	Q13561		Q9H832	O95999		Q9H832	O95999
O15269	P18583		O75306	Q9UNY4		O75306	Q9UNY4
P24941	Q05397		Q13564	O15258		Q13564	O15258
P51571	Q9UNE7		Q8N201	Q01650		Q8N201	Q01650
Q9BS26	P48735		P56182	Q9BVC6		P56182	Q9BVC6
Q9Y5Z4	Q14134		O60306	Q9Y2H6		O60306	Q9Y2H6
Q96T23	Q8TBC4		Q5RKV6	Q9HAV4		Q5RKV6	Q9HAV4
P84095	P18887		P49720	P52758		P49720	P52758
Q9UKK9	P30837		P37235	P78536		P37235	P78536
Q99584	O00193		Q9H7N4	Q8TDX7		Q9H7N4	Q8TDX7
Q9H3N1	O60828		Q00653	Q96HY7		Q00653	Q96HY7
Q9HC38	P59998		Q53EP0	O43663		Q53EP0	O43663
Q9NYZ3	Q9NVX2		Q93074	Q9NXH8		Q93074	Q9NXH8
Q96S66	Q8WZA9		Q2NL82	Q6PI48		Q2NL82	Q6PI48
Q9UJA5	Q8N6T3		Q13232	P14635		Q13232	P14635
Q53EU6	O75832		Q96IJ6	Q8NFQ8		Q96IJ6	Q8NFQ8
P84085	P28340		Q9Y676	Q9H773		Q9Y676	Q9H773
O75608	Q6IBS0		Q9Y3E1	Q9UBK8		Q9Y3E1	Q9UBK8
P56545	Q9Y282		Q03701	Q9H0G5		Q03701	Q9H0G5
P06730	O15264		Q6P1N0	O60566		Q6P1N0	O60566
O95163	Q8NBF2		Q6NUQ4	Q15058		Q6NUQ4	Q15058
A0AV96	Q9HCE1		Q9BXW7	Q9Y6W3		Q9BXW7	Q9Y6W3
P20936	Q8N3D4		P82650	Q9H0W9		P82650	Q9H0W9
P35573	Q969X6		P09884	Q49A26		P09884	Q49A26
Q15363	Q13895		Q96EK5	Q96GD4		Q96EK5	Q96GD4
P20674	P40855		A1L0T0	Q8NI77		A1L0T0	Q8NI77
Q16763	Q7Z434		P49406	Q7L4I2		P49406	Q7L4I2
Q8IWB9	Q9NXE4		Q9UNQ2	Q9BZI7		Q9UNQ2	Q9BZI7
O94760	Q15126		Q9H6T0	Q14696		Q9H6T0	Q14696
P15529	P04920		P50895	P04035		P50895	P04035
O60313	Q969N2		P56381	Q9H8V3		P56381	Q9H8V3
O14981	Q9Y314		O15213	Q13485		O15213	Q13485
Q6PIU2	P35249		P30038	Q9HB21		P30038	Q9HB21
Q00537	Q8N3F8		Q5T3I0	O43617		Q5T3I0	O43617
O14976	P08397		Q13017	O00244		Q13017	O00244
Q9UP83	O75146		P49247	P24468		P49247	P24468
Q9Y606	P52815		Q6ZUT6	O94887		Q6ZUT6	O94887
Q03468	P30154		P67812	Q9HBU6		P67812	Q9HBU6
Q13363	Q96T76		Q6RFH5	Q9NX14		Q6RFH5	Q9NX14
O76024	Q9H7Z7		Q96T88	Q9Y3A6		Q96T88	Q9Y3A6
Q8WWK9	Q9Y6H1		O15164	Q8IYA6		O15164	Q8IYA6
Q9H488	Q14790		P13726	P48651		P13726	P48651
Q9BYT8	Q15833		Q13630	Q9Y397		Q13630	Q9Y397
Q9BW19	O15427		Q6XQN6	Q8N6N3		Q6XQN6	Q8N6N3
P49755	O43488		O15145	Q9H1P3		O15145	Q9H1P3
P23786	Q13033		Q9NRZ9	Q7Z3C6		Q9NRZ9	Q7Z3C6
O95881	Q96T60		Q14210	Q8IZ81		Q14210	Q8IZ81
Q86TG7	Q8IVT2		C9JMV9	Q10472		C9JMV9	Q10472
P49593	Q9UEW8		Q9Y2X7	Q7Z5G4		Q9Y2X7	Q7Z5G4
Q9Y6A5	P17936		P48509	Q9BVQ7		P48509	Q9BVQ7
Q16401	O95155		Q8NHQ9	Q13454		Q8NHQ9	Q13454
Q9NZ01	P42892		Q53FA7	Q9P260		Q53FA7	Q9P260
Q9Y3B3	O94915		Q96P48	P54132		Q96P48	P54132
Q9NQS7	Q92541		Q9BZE9	Q8IZA0		Q9BZE9	Q8IZA0
Q12996	Q92522		Q8IY67	O75845		Q8IY67	O75845
Q6IAN0	P10301		P78346	Q9NP77		P78346	Q9NP77
P35914	P48507		Q16537	Q9UNQ0		Q16537	Q9UNQ0
P50897	P21281		Q9Y5J9	Q5VW36		Q9Y5J9	Q5VW36
Q99567	Q14692		Q14181	Q7Z392		Q14181	Q7Z392
Q8TD16	P09104		P55212	P61244		P55212	P61244
Q9HD42	Q96GX9		Q9UKK3	Q8NEU8		Q9UKK3	Q8NEU8
P62942	O75683		Q8NBM4	P49354		Q8NBM4	P49354
O43670	Q96KG9		Q8TD19	Q13042		Q8TD19	Q13042
Q4G0F5	Q8NFV4		Q7Z2T5	Q86Y91		Q7Z2T5	Q86Y91
O00139	Q99747		Q14653	O00300		Q14653	O00300
Q16706	O15270		Q9P287	O60942		Q9P287	O60942
P02787	P40937		P61966	Q8WVQ1		P61966	Q8WVQ1
P63279	P42025		Q9HBH5	P33981		Q9HBH5	P33981
Q13190	O43252		Q8NDI1	P16035		Q8NDI1	P16035
Q13523	Q12872		Q9UPN4	Q8TBB5		Q9UPN4	Q8TBB5
P11182	Q14BN4		O75909	Q96PU8		O75909	Q96PU8
Q96M27	P30049		Q8WXG6	Q92738		Q8WXG6	Q92738
P54709	O60825		Q8NB16	Q7L5Y1		Q8NB16	Q7L5Y1
Q15398	Q9Y2H2		Q96JY6	Q13952		Q96JY6	Q13952
Q9UH99	Q9UBW8		P04626	Q9Y2G5		P04626	Q9Y2G5
Q14257	Q9P0V9		Q7Z7E8	Q8NBZ7		Q7Z7E8	Q8NBZ7
Q16836	O15357		A0JNW5	O43683		A0JNW5	O43683
P15927	P53365		O00220	Q6PCB0		O00220	Q6PCB0
Q15382	Q9P2R3		Q14728	Q3B7T1		Q14728	Q3B7T1
A3KN83	P78316		Q9P016	Q8N4T8		Q9P016	Q8N4T8
P55854	Q9H832		Q9NRX2	P35625		Q9NRX2	P35625
Q53HL2	Q86W92		Q9Y4R8	Q9NZJ7		Q9Y4R8	Q9NZJ7
P53350	O75306		Q9H1C4	O95164		Q9H1C4	O95164
Q09472	Q13564		Q9UBR2	P30305		Q9UBR2	P30305
Q96SU4	P52735		Q9NZU0	Q8WUQ7		Q9NZU0	Q8WUQ7
Q9BXS6	Q8N201		Q9H900	Q9NRP2		Q9H900	Q9NRP2
Q04837	Q13610		Q9NPD3	P26572		Q9NPD3	P26572
Q6YP21	P56182		Q96EK6	Q9UKV5		Q96EK6	Q9UKV5
O60502	Q8IZL8		Q96B26	Q14493		Q96B26	Q14493
Q9BVK6	O60306		A7KAX9	P30414		A7KAX9	P30414
P09601	Q5RKV6		Q92643	Q9HCJ0		Q92643	Q9HCJ0
O95999	P49720		O43278	Q9Y657		O43278	Q9Y657
Q9UNY4	Q92552		Q9BXB5	Q9Y3E0		Q9BXB5	Q9Y3E0
O15258	Q8NI36		Q9BQE5	Q9NRR8		Q9BQE5	Q9NRR8
Q01650	P37235		P55268	O60583		P55268	O60583
Q8WWI5	Q9H7N4		Q5T280	Q9BY50		Q5T280	Q9BY50
Q9BVC6	A0A0B4J2E5		Q8WTV0	Q8TE04		Q8WTV0	Q8TE04
P01111	Q00653		Q9UBV8	Q5VV42		Q9UBV8	Q5VV42
Q9Y2H6	Q53EP0		Q96QF0	Q9NQ34		Q96QF0	Q9NQ34
Q9HAV4	Q14376		Q96A26	Q8N465		Q96A26	Q8N465
P52758	Q93074		Q969M3	Q9UPY6		Q969M3	Q9UPY6
P78536	Q14192		Q13356	Q9NU53		Q13356	Q9NU53
Q8TDX7	Q2NL82		Q96MG7	Q9NZC3		Q96MG7	Q9NZC3
Q96HY7	Q13232		Q9NR77	P37173		Q9NR77	P37173
O43663	Q96IJ6		O76027	Q96HP4		O76027	Q96HP4
Q9NXH8	P50750		Q9NS93	Q9NRA2		Q9NS93	Q9NRA2
Q6PI48	Q9Y676		Q9H6Q4	Q86VQ1		Q9H6Q4	Q86VQ1
P14635	Q9Y3E1		O94880	Q92551		O94880	Q92551
Q8NFQ8	Q03701		O75864	Q9Y2W6		O75864	Q9Y2W6
Q9Y5Y6	Q6P1N0		Q9Y3D3	Q16667		Q9Y3D3	Q16667
P08651	Q6NUQ4		Q8IZ69	Q13415		Q8IZ69	Q13415
O14646	Q9BXW7		Q13490	P52799		Q13490	P52799
Q9H773	O94992		Q8NDV7	O14972		Q8NDV7	O14972
Q9UBK8	Q96AY3		A6NIH7	Q6IPR1		A6NIH7	Q6IPR1
Q03405	P82650		O00754	O15254		O00754	O15254
Q9H0G5	P51151		O75554	P26012		O75554	P26012
O60911	P09884		O14641	Q5FBB7		O14641	Q5FBB7
Q14108	Q96EK5		Q99732	Q96CS7		Q99732	Q96CS7
O60566	A1L0T0		Q9Y6A9	Q8WUU5		Q9Y6A9	Q8WUU5
P85298	P49406		Q4KMQ2	Q6J9G0		Q4KMQ2	Q6J9G0
Q16762	Q96BD0		Q9NRZ7	Q7Z5J4		Q9NRZ7	Q7Z5J4
Q15058	P82912		O14757	Q14872		O14757	Q14872
Q15025	Q9UNQ2		Q9UHQ9	P30291		Q9UHQ9	P30291
Q9Y6W3	Q9H4G0		Q13049	Q9H992		Q13049	Q9H992
Q9H0W9	Q9NWU5		Q8N806	Q9NX94		Q8N806	Q9NX94
Q49A26	Q9H6T0		O75446	Q8IV63		O75446	Q8IV63
Q9NZZ3	P50895		Q9UFW8	Q53H80		Q9UFW8	Q53H80
Q96GD4	P56381		P35240	Q8IVW6		P35240	Q8IVW6
Q8NI77	O15213		Q8IZW8	Q9BYG0		Q8IZW8	Q9BYG0
Q7L4I2	P30038		Q86U38	Q9NU23		Q86U38	Q9NU23
Q9BZI7	Q5T3I0		Q92542	Q8IZE3		Q92542	Q8IZE3
H7BYZ3	Q13017		Q6NUM9	Q9NP84		Q6NUM9	Q9NP84
Q96DA6	P49247		Q86YV5	Q6P444		Q86YV5	Q6P444
Q14696	Q6ZUT6		Q7Z333	Q9UJA9		Q7Z333	Q9UJA9
P04035	Q8IWW6		Q15906	Q96G97		Q15906	Q96G97
Q14147	P67812		Q04941			Q04941
Q9NYC9	Q6RFH5		Q9UBS8			Q9UBS8
Q8WUH6	Q92696		Q9UMS0			Q9UMS0
Q9H8V3	Q8N4V1		P0DMM9			P0DMM9
Q8N8N7	Q96T88		P19971			P19971
Q13485	O15164		Q96G21			Q96G21
Q9HB21	Q9NYH9		Q13469			Q13469
O43617	P13726		Q1W6H9			Q1W6H9
Q14517	Q13630		O95429			O95429
O14944	Q6XQN6		O75419			O75419
O00244	O15145		Q8NHQ8			Q8NHQ8
P24468	Q9NRZ9		Q9NPJ6			Q9NPJ6
O94887	Q13308		Q96B23			Q96B23
Q9HBU6	Q14210		O14618			O14618
Q9NX14	Q9BV38		Q8WUK0			Q8WUK0
Q9Y3A6	P10619		O94916			O94916
Q8IYA6	C9JMV9		O94761			O94761
O75368	Q96KN1		Q9UNW1			Q9UNW1
P48651	Q9Y2X7		Q9Y426			Q9Y426
O00268	P48509		Q9P0K8			Q9P0K8
Q9Y397	Q8NHQ9		Q9UEG4			Q9UEG4
Q8N6N3	Q53FA7		P00374			P00374
Q9H1P3	Q96P48		Q92771			Q92771
O60762	Q9NRX1		O00469			O00469
Q7Z3C6	P35250		Q9Y485			Q9Y485
Q8IZ81	Q9BZE9		Q9H6H4			Q9H6H4
Q10472	Q8IY67		Q96BJ8			Q96BJ8
Q7Z5G4	P78346		O60725			O60725
Q9Y487	Q16537		Q9NWZ5			Q9NWZ5
Q9BVQ7	Q9Y5J9		Q96CS2			Q96CS2
Q13454	P56556		Q5VWQ0			Q5VWQ0
Q9P260	O43653		Q6PIJ6			Q6PIJ6
P61923	Q14181		Q86UY5			Q86UY5
P54132	O95159		Q5PRF9			Q5PRF9
Q8IZA0	P55212		Q9UGJ0			Q9UGJ0
O75845	Q9UKK3		Q5SY16			Q5SY16
Q9NP77	Q9P2B2		A7E2V4			A7E2V4
Q9UNQ0	P04424		Q9BQ70			Q9BQ70
Q5VW36	Q9Y450		Q9H6X4			Q9H6X4
Q7Z392	Q8NBM4		Q9BUT9			Q9BUT9
O00488	Q8TD19		P82921			P82921
P61244	Q7Z2T5		B7ZBB8			B7ZBB8
Q8NEU8	Q6NSJ2		O43314			O43314
O14681	Q14653		Q16739			Q16739
P49354	Q9P287		Q9UBF8			Q9UBF8
Q13042	P17612		Q9H2V7			Q9H2V7
O60508	P61966		Q9Y4K0			Q9Y4K0
Q86Y91	Q96MW1		Q8NFT2			Q8NFT2
O00300	Q9HBH5		Q9NV96			Q9NV96
O60942	Q8NDI1		A9UHW6			A9UHW6
Q5W0V3	Q9UPN4		Q9HBM1			Q9HBM1
Q8WVQ1	O75909		P15408			P15408
P33981	Q8WXG6		Q8N4J0			Q8N4J0
P16035	Q8NB16		Q9BZG8			Q9BZG8
Q5VYS8	Q96JY6		Q96G46			Q96G46
Q8TBB5	Q13287		Q9Y375			Q9Y375
Q14149	P04626		Q96FN4			Q96FN4
Q96PU8	Q7Z7E8		Q8IWA5			Q8IWA5
Q92738	A0JNW5		A1L3X0			A1L3X0
Q7L5Y1	Q16875		Q9NQZ5			Q9NQZ5
Q8TAD8	P12277		O94782			O94782
Q13952	O00220		P49184			P49184
Q9Y2G5	Q96CU9		Q9H3Y8			Q9H3Y8
Q8NBZ7	Q14202		Q6ZQQ6			Q6ZQQ6
Q7L592	Q9HB90		Q86UD4			Q86UD4
O43683	Q6P2C8		Q9Y597			Q9Y597
Q9GZX9	Q14728		Q9NQC1			Q9NQC1
Q6PCB0	Q9P016		Q86SQ9			Q86SQ9
Q3B7T1	Q9Y3C8		Q16787			Q16787
Q8N4T8	Q8WW59		O43310			O43310
P35625	Q96ED9		O94886			O94886
Q9NZD8	Q9NRX2		Q96B70			Q96B70
Q9NZJ7	Q9Y4R8		Q9NV31			Q9NV31
O95164	Q9H1C4		P27037			P27037
Q9NUP7	Q9UBR2		Q6QNY1			Q6QNY1
P30305	Q6P1M0		Q9BPY3			Q9BPY3
Q8WUQ7	Q9NZU0		Q9NX18			Q9NX18
Q9NRP2	Q9H900		O43699			O43699
Q9Y5Y0	Q9BT76		Q9H668			Q9H668
Q9NPF0	Q9NPD3		P52435			P52435
P83876	P22223		P17900			P17900
Q9H9J4	Q96EK6		Q8IXW5			Q8IXW5
P26572	O95825		Q9Y5B8			Q9Y5B8
Q9UKV5	Q96B26		Q9BW72			Q9BW72
Q9BPZ3	A7KAX9		Q9Y303			Q9Y303
Q14493	Q92643		P27930			P27930
P30414	O43278		Q96FS4			Q96FS4
Q9HCJ0	Q8N392		Q15814			Q15814
Q9Y657	Q9BXB5		Q7Z6I8			Q7Z6I8
Q9Y3E0	P25686		Q70IA8			Q70IA8
Q9NRR8	Q9NT62		Q6ZN28			Q6ZN28
O60583	Q9BUP0		E7ERA6			E7ERA6
Q9BY50	Q9BQE5		Q2YD98			Q2YD98
Q8TE04	P55268		Q9P0W2			Q9P0W2
Q5VV42	Q5T280		Q8IZD4			Q8IZD4
Q9NQ34	Q8WTV0		O14920			O14920
Q8N465	Q9UBV8		Q96MV1			Q96MV1
Q9UPY6	Q96QF0		Q9UM07			Q9UM07
Q9NU53	Q01433		P35318			P35318
Q9NZC3	Q96A26		Q16626			Q16626
Q96S99	Q9Y619		Q494U1			Q494U1
Q96JB3	Q969M3		Q9NVQ4			Q9NVQ4
P37173	Q13356		P63135			P63135
Q9NQG1	Q96MG7		P40306			P40306
Q96HP4	Q9NR77		O75192			O75192
Q7Z2E3	O76027		Q9H0C5			Q9H0C5
O94854	Q9NS93		P10827			P10827
P63272	Q9H6Q4		Q9UPU9			Q9UPU9
Q9NRA2	Q8N108		Q8WY36			Q8WY36
Q86VQ1	O94880		Q684P5			Q684P5
P34059	O75864		O15211			O15211
P54198	Q9Y3D3		Q96AZ6			Q96AZ6
Q92551	Q8IZ69		Q9BYI3			Q9BYI3
Q96CM3	Q9P032		Q96AD5			Q96AD5
Q9Y2W6	Q13490		Q969H4			Q969H4
Q12899	Q8NDV7		O95544			O95544
Q16667	Q9Y3L3		Q8WYR1			Q8WYR1
P16278	Q9NPA0		O00219			O00219
Q6JQN1	A6NIH7		P03973			P03973
Q13415	Q9BTZ2		P53794			P53794
Q9BTL3	Q5TA45		Q96EF6			Q96EF6
Q2M296	O00754		O43826			O43826
P52799	O75554		O75167			O75167
O14972	O14641
Q96SW2	Q99732
Q6IPR1	E9PRG8
Q6UXZ0	Q9Y6A9
O60706	Q4KMQ2
P14060	Q6ZN06
O15254	Q9Y3D0
Q9NPH3	Q9NRZ7
P26012	P82932
Q5FBB7	Q99633
Q86UY6	O14757
Q96CS7	Q9UHQ9
Q8WUU5	Q13049
Q6J9G0	Q8N806
Q7Z5J4	O75446
Q14872	Q9UFW8
P30291	P35240
Q9H992	Q8IZW8
Q9NX94	Q86U38
Q8IV63	Q9BXB4
Q7Z3B0	Q92542
O43597	P23610
Q53H80	Q6NUM9
O43194	Q86YV5
Q969W3	Q7Z333
Q8IVW6	Q15906
Q9BYG0	Q04941
Q9NU23	Q9UBS8
Q8IZE3	Q9UMS0
Q9H013	P0DMM9
Q9NP84	Q96PM5
Q6P444	P19971
Q9UJA9	Q96G21
Q96G97	Q13469
O43934	O75808
	Q1W6H9
	O95429
	O75419
	Q8NHQ8
	Q5TGY3
	Q9H173
	Q9NPJ6
	Q96B23
	O14618
	Q8WUK0
	Q9Y4C1
	O94916
	O94761
	Q9UNW1
	O95639
	Q9Y426
	Q8IWE5
	Q9P0K8
	Q9Y2I8
	O14841
	Q9UEG4
	Q96EB1
	P00374
	Q92771
	O00469
	P53355
	Q9NVM4
	Q14249
	Q8N2Z9
	Q9Y485
	Q9H6H4
	Q9P2N6
	Q96BJ8
	O60725
	Q9NWZ5
	Q8NFU3
	Q9UGM6
	Q96CS2
	Q8N5C6
	Q5VWQ0
	Q2TAA2
	Q6PIJ6
	Q8TB03
	Q86UY5
	Q3ZCQ3
	Q5PRF9
	Q9UGJ0
	Q5SY16
	A7E2V4
	Q9BQ70
	O14523
	Q70Z53
	Q9H6X4
	Q9BUT9
	P82921
	B7ZBB8
	P29083
	Q9BRQ8
	P19474
	O43314
	P17535
	Q6NXR4
	Q16739
	Q9UBF8
	Q9H2V7
	Q9Y4K0
	Q8NFT2
	Q9NV96
	A9UHW6
	Q9HD67
	Q9HBM1
	P15408
	Q8N4J0
	Q9BZG8
	O75385
	Q96G46
	Q9Y375
	Q96FN4
	Q8IWA5
	A1L3X0
	O00257
	Q9NQZ5
	E9PI62
	O94782
	P49184
	Q8NEY1
	P43353
	Q9UH65
	P07902
	Q9H3Y8
	Q6ZQQ6
	Q86UD4
	Q9NXS2
	Q8TBP5
	Q9Y597
	Q9NQC1
	Q86SQ9
	Q16787
	O43310
	O94886
	Q96B70
	Q9NV31
	P27037
	P60602
	Q6P087
	Q6QNY1
	Q9BPY3
	Q96B21
	Q86VZ4
	Q9NX18
	O43699
	Q9H668
	P52435
	P17900
	Q8IXW5
	Q9Y5B8
	Q9BW72
	Q9Y303
	P27930
	Q96FS4
	Q8NF64
	Q15814
	Q7Z6I8
	Q70IA8
	Q6ZN28
	P14543
	E7ERA6
	Q2YD98
	Q8N6M3
	Q6ZNJ1
	Q9P0W2
	Q8IZD4
	O14920
	Q8TF65
	Q9NZV1
	Q96MV1
	Q9UM07
	Q96IG2
	P35318
	Q16626
	Q494U1
	Q9NVQ4
	P63135
	P40306
	O75192
	Q9H0C5
	P10827
	Q8TAV0
	Q9UPU9
	Q14999
	Q8WY36
	Q9H5Y7
	Q9HCG7
	Q684P5
	O15211
	Q96AZ6
	Q9BYI3
	Q96AD5
	Q969H4
	Q5TB80
	O95544
	Q8WYR1
	O00219
	P24592
	Q8TDZ2
	Q5H9F3
	Q8N954
	P03973
	Q00587
	P53794
	Q96EF6
	O43826
	O75167
