# Supplementary material for: Ref-1 redox activity alters cancer cell metabolism in pancreatic cancer: exploiting this novel finding as a potential target
Source: J Exp Clin Cancer Res. 2021 Aug 10;40:251. doi: 10.1186/s13046-021-02046-x (PMC8353735; doi:10.1186/s13046-021-02046-x)
Supplement: Supplementary file 4 — Additional file 4. [file 13046_2021_2046_MOESM4_ESM.xlsx]

## Sheet: Si vs Sc | Hypoxia down
	hits	pathway_size	p.value	p.adj.fdr	p.adj.bonforroni	Genes_in_pathway
REACTOME_METABOLISM_OF_PROTEINS	45	448	1.12534e-10	1.49558e-07	1.49558e-07	SEC23A;TAZ;USP11;EIF2B4;ALG2;EIF2B2;PREB;FURIN;SEC11A;TBCD;GMPPA;MGAT5;FBXW5;MGAT4B;EIF4A1;SRP68;COQ2;TUBB6;MAN1B1;B3GNT3;MUC16;EIF4EBP1;GPAA1;EEF1DP1;RPL18;IDH3G;TOMM22;RPL3;EEF1D;TBCB;ATP5B;TUBA1B;CCT7;RPS27A;SRPRB;EEF1A1;RPL8;TUBA1C;EEF2;SLC25A6;RPS9;RPL4;EIF3K;RPS23;DDOST
REACTOME_IMMUNE_SYSTEM	66	892	4.88864e-09	3.2485e-06	6.497e-06	CYBA;IFI35;IP6K2;AP1M1;NFKB2;DNM2;KEAP1;SEH1L;OAS1;SEC23A;TRIB3;PPP2CB;PSMA2;DUSP3;UNC93B1;PTPN6;MAPK14;IFIH1;SOCS2;PIK3CA;AP1M2;UBE2D2;FBXO44;CASP9;MKRN1;SKP2;PAK1;PPP2R5E;FBXO27;EIF4A1;ERAP1;INPPL1;STIM1;MLST8;FOS;ISG20;SPTBN2;PTPN2;RPS6KB2;KPNA2;IRS2;DYNC2H1;ISG15;MAPK12;CASP4;UBE2J1;HLA-A;CHUK;ORAI1;MAP2K3;AP2S1;PSMC5;NFKBIA;CTSH;FBXO2;IFIT2;EGR1;PSMA1;SAE1;RPS27A;UBR1;PSMC3;PSMD13;CD55;DYNC1…
KEGG_OXIDATIVE_PHOSPHORYLATION	19	118	1.77334e-08	7.85588e-06	2.35676e-05	COX10;ATP6AP1;TCIRG1;ATP6V1B2;NDUFC2;ATP6V0D1;NDUFS4;ATP5L;ATP6V0E2;UQCRC1;SDHA;NDUFS8;ATP5B;NDUFB3;NDUFB10;ATP5G3;NDUFV1;UQCRFS1;PPA1
REACTOME_SIGNALLING_BY_NGF	25	210	5.86405e-08	1.94833e-05	7.79333e-05	DNM2;TRIB3;PPP2CB;DUSP3;MAPK14;PIK3CA;ARHGEF16;ARHGEF9;CASP9;KIDINS220;FURIN;BCL2L11;PRKCA;MLST8;NET1;RPS6KB2;MAGED1;IRS2;MAPK12;CHUK;AP2S1;RHOA;NFKBIA;RPS27A;RALB
REACTOME_TCA_CYCLE_AND_RESPIRATORY_ELECTRON_TRANSPORT	18	119	1.12358e-07	2.98649e-05	0.000149324	NNT;SLC16A3;NDUFC2;NDUFS4;PDP1;ATP5L;IDH2;UQCRC1;IDH3G;SDHA;ETFB;NDUFS8;ATP5B;NDUFB3;LDHA;NDUFB10;NDUFV1;UQCRFS1
REACTOME_ADAPTIVE_IMMUNE_SYSTEM	41	509	3.89499e-07	8.6274e-05	0.000517644	CYBA;AP1M1;DNM2;KEAP1;SEC23A;TRIB3;PPP2CB;PSMA2;PTPN6;PIK3CA;AP1M2;UBE2D2;FBXO44;CASP9;MKRN1;SKP2;PAK1;PPP2R5E;FBXO27;ERAP1;STIM1;MLST8;SPTBN2;RPS6KB2;DYNC2H1;UBE2J1;HLA-A;CHUK;ORAI1;AP2S1;PSMC5;NFKBIA;CTSH;FBXO2;PSMA1;SAE1;RPS27A;UBR1;PSMC3;PSMD13;DYNC1H1
PID_MTOR_4PATHWAY	13	69	4.85886e-07	8.69122e-05	0.000645743	PPARGC1A;PDCD4;PRKCA;EIF4A1;MLST8;ATG13;BNIP3;EIF4EBP1;RB1CC1;RHOA;CDK2;EEF2;DDIT4
KEGG_HUNTINGTONS_DISEASE	21	174	5.23174e-07	8.69122e-05	0.000695298	RCOR1;PPARGC1A;CASP9;PLCB3;NDUFC2;GNAQ;NDUFS4;HTT;UQCRC1;AP2S1;SDHA;POLR2E;NDUFS8;ATP5B;SOD2;NDUFB3;NDUFB10;ATP5G3;NDUFV1;UQCRFS1;SLC25A6
REACTOME_METABOLISM_OF_LIPIDS_AND_LIPOPROTEINS	38	464	7.51247e-07	0.000110934	0.000998407	CROT;MED29;MTMR1;ACSL4;GBA2;ACADVL;SCARB1;NCOA1;MED15;SLC25A1;SPTLC2;TRIB3;TAZ;VAC14;ABCC3;INPP4B;PPARGC1A;CHKA;PIK3CA;GPCPD1;SRD5A3;ACLY;PRKAB2;LPIN3;ARNTL;SMPD4;MTMR6;CERS2;MBOAT2;PMVK;INPPL1;ESRRA;PLA2G16;PI4KA;LPIN1;FASN;P4HB;TXNRD1
KEGG_FRUCTOSE_AND_MANNOSE_METABOLISM	9	34	1.40158e-06	0.00018627	0.0018627	MTMR1;TSTA3;MTMR6;PFKL;GMPPA;HK1;TPI1;ALDOA;FPGT
PID_RB_1PATHWAY	12	65	1.67342e-06	0.00019342	0.00222397	ABL1;MET;UBTF;MAPK14;ELF1;CBX4;SKP2;TAF1;BRD2;E2F4;SUV39H1;CDK2
REACTOME_TRANSLATION	20	172	1.74646e-06	0.00019342	0.00232104	EIF2B4;EIF2B2;SEC11A;EIF4A1;SRP68;EIF4EBP1;EEF1DP1;RPL18;RPL3;EEF1D;RPS27A;SRPRB;EEF1A1;RPL8;EEF2;RPS9;RPL4;EIF3K;RPS23;DDOST
REACTOME_NGF_SIGNALLING_VIA_TRKA_FROM_THE_PLASMA_MEMBRANE	17	133	2.81027e-06	0.000287296	0.00373485	DNM2;TRIB3;PPP2CB;DUSP3;MAPK14;PIK3CA;CASP9;KIDINS220;PRKCA;MLST8;RPS6KB2;IRS2;MAPK12;CHUK;AP2S1;RHOA;RALB
PID_AP1_PATHWAY	12	69	3.23322e-06	0.000306925	0.00429695	TIMP1;BAG1;NR3C1;DUSP1;ELF1;BCL2L11;FOS;JUNB;GATA2;HLA-A;EGR1;FOSB
REACTOME_CELL_CYCLE	33	397	3.56665e-06	0.000316006	0.00474008	SEH1L;ACD;PPP2CB;CEP41;PSMA2;POLD2;TUBGCP3;RFWD2;SKP2;CDKN2B;CENPH;PPP2R5E;DYRK1A;MIS18A;SPC24;POLD4;RUVBL2;PRIM1;E2F4;TUBG2;PSMC5;NUDC;RANGAP1;LIG1;CDK2;HSPA2;PSMA1;TERF2;RPS27A;PSMC3;SSNA1;PSMD13;DYNC1H1
REACTOME_SIGNALING_BY_TGF_BETA_RECEPTOR_COMPLEX	11	60	4.85258e-06	0.000403067	0.00644907	STRAP;PPP1R15A;MEN1;FURIN;CGN;PARP1;CDKN2B;JUNB;E2F4;RHOA;RPS27A
KEGG_GLYCOLYSIS_GLUCONEOGENESIS	11	61	5.73976e-06	0.000448714	0.00762814	ALDH3B1;PFKL;ALDH9A1;GALM;HK1;ALDH1A3;ALDH3A2;GAPDH;TPI1;LDHA;ALDOA
REACTOME_CELL_CYCLE_MITOTIC	27	305	6.41309e-06	0.0004735	0.008523	SEH1L;PPP2CB;CEP41;PSMA2;POLD2;TUBGCP3;SKP2;CDKN2B;CENPH;PPP2R5E;DYRK1A;SPC24;POLD4;PRIM1;E2F4;TUBG2;PSMC5;NUDC;RANGAP1;LIG1;CDK2;PSMA1;RPS27A;PSMC3;SSNA1;PSMD13;DYNC1H1
PID_PRL_SIGNALING_EVENTS_PATHWAY	7	23	7.70036e-06	0.00053862	0.0102338	ROCK1;RABGGTA;RHOA;PTP4A1;EGR1;CDK2;TUBA1B
REACTOME_HIV_INFECTION	20	191	8.71592e-06	0.000540835	0.0115835	AP1M1;SEH1L;PSMA2;GTF2F1;AP1M2;TAF1;PACS1;HLA-A;AP2S1;PSMC5;POLR2E;RANGAP1;LIG1;PSMA1;RPS27A;VPS28;PSMC3;SLC25A6;PSMD13;GTF2F2
PID_THROMBIN_PAR1_PATHWAY	9	42	9.33648e-06	0.000540835	0.0124082	SNX1;ROCK1;DNM2;PIK3CA;PLCB3;PRKCA;GNAQ;RHOA;GNA11
REACTOME_PI3K_EVENTS_IN_ERBB2_SIGNALING	9	42	9.33648e-06	0.000540835	0.0124082	ERBB3;TRIB3;GAB1;PIK3CA;CASP9;ERBB2;MLST8;RPS6KB2;CHUK
KEGG_ENDOCYTOSIS	19	176	9.35982e-06	0.000540835	0.0124392	ARAP2;NEDD4L;ERBB3;DNM2;CHMP4B;MET;VPS45;SH3GLB2;SNF8;CHMP6;HSPA1A;HLA-A;AP2S1;ARFGAP1;HSPA2;CBLC;ARFGAP2;VPS28;ARF6
PID_HIF1_TFPATHWAY	11	65	1.08582e-05	0.000601272	0.0144305	NCOA1;VEGFA;FURIN;PFKL;HK1;CITED2;FOS;BNIP3;GATA2;LDHA;ALDOA
KEGG_EPITHELIAL_CELL_SIGNALING_IN_HELICOBACTER_PYLORI_INFECTION	11	67	1.4655e-05	0.000779061	0.0194765	ATP6AP1;MET;TCIRG1;MAPK14;ATP6V1B2;PAK1;ATP6V0D1;ATP6V0E2;MAPK12;CHUK;NFKBIA
PID_MET_PATHWAY	12	80	1.56943e-05	0.000802218	0.0208577	MET;GAB1;PIK3CA;PAK1;INPPL1;MLST8;PTPN2;EIF4EBP1;RANBP9;RHOA;EGR1;ARF6
KEGG_PATHOGENIC_ESCHERICHIA_COLI_INFECTION	10	56	1.66549e-05	0.000819789	0.0221343	ROCK1;ABL1;PRKCA;TUBB6;RHOA;KRT18;TUBA1B;CLDN1;TUBA1C;ACTG1
KEGG_SPLICEOSOME	15	123	1.8874e-05	0.000864122	0.0250836	CRNKL1;SNRPC;PRPF4;USP39;HSPA1A;THOC3;WBP11;CHERP;PRPF31;SNRPB;HSPA2;TRA2B;HNRNPK;PLRG1;PUF60
KEGG_PENTOSE_PHOSPHATE_PATHWAY	7	26	1.89004e-05	0.000864122	0.0251187	H6PD;PGLS;PFKL;PRPS1;RPIA;ALDOA;TALDO1
PID_VEGFR1_2_PATHWAY	11	69	1.95532e-05	0.000864122	0.0259861	ROCK1;DNM2;GAB1;PTPN6;MAPK14;VEGFA;PIK3CA;PRKCA;PTPN2;MAP2K3;RHOA
REACTOME_RESPIRATORY_ELECTRON_TRANSPORT_ATP_SYNTHESIS_BY_CHEMIOSMOTIC_COUPLING_AND_HEAT_PRODUCTION_BY_UNCOUPLING_PROTEINS_	12	82	2.02822e-05	0.000864122	0.026955	NDUFC2;NDUFS4;ATP5L;UQCRC1;SDHA;ETFB;NDUFS8;ATP5B;NDUFB3;NDUFB10;NDUFV1;UQCRFS1
REACTOME_MEMBRANE_TRAFFICKING	15	124	2.08066e-05	0.000864122	0.0276519	AP1M1;DNM2;AP4E1;SEC23A;CHMP4B;GBF1;AP1M2;PREB;SNF8;CHMP6;GJB3;ARFGAP1;RPS27A;VPS28;AP3S1
REACTOME_PI3K_AKT_ACTIVATION	8	36	2.21459e-05	0.000891874	0.0294318	TRIB3;PIK3CA;CASP9;MLST8;RPS6KB2;IRS2;CHUK;RHOA
BIOCARTA_PAR1_PATHWAY	8	37	2.74182e-05	0.00104679	0.0364388	ARHGEF5;ROCK1;PIK3CA;ARHGEF16;ARHGEF9;PRKCA;GNAQ;RHOA
REACTOME_BASE_EXCISION_REPAIR	6	19	2.7839e-05	0.00104679	0.036998	XRCC1;APEX1;MPG;POLD2;POLD4;LIG1
KEGG_ALZHEIMERS_DISEASE	17	158	2.83556e-05	0.00104679	0.0376846	CAPN1;CASP9;PLCB3;NDUFC2;GNAQ;NDUFS4;CDK5;UQCRC1;SDHA;NDUFS8;ATP5B;GAPDH;NDUFB3;NDUFB10;ATP5G3;NDUFV1;UQCRFS1
KEGG_ERBB_SIGNALING_PATHWAY	12	86	3.30617e-05	0.00118754	0.043939	ERBB3;ABL1;AREG;GAB1;PIK3CA;ERBB2;ABL2;PAK1;PRKCA;RPS6KB2;EIF4EBP1;CBLC
KEGG_PARKINSONS_DISEASE	14	115	3.61715e-05	0.00126505	0.048072	CASP9;NDUFC2;NDUFS4;UBE2J1;UQCRC1;SDHA;NDUFS8;ATP5B;NDUFB3;NDUFB10;ATP5G3;NDUFV1;UQCRFS1;SLC25A6
REACTOME_DNA_REPAIR	13	103	4.64818e-05	0.00158396	0.0617743	TP53BP1;XRCC1;APEX1;MPG;POLD2;DDB2;MGMT;POLD4;ERCC4;PALB2;POLR2E;LIG1;RPS27A
REACTOME_DNA_REPLICATION	18	183	5.54638e-05	0.00184278	0.0737113	SEH1L;PPP2CB;PSMA2;POLD2;CENPH;PPP2R5E;SPC24;POLD4;PRIM1;PSMC5;NUDC;RANGAP1;LIG1;CDK2;PSMA1;RPS27A;PSMC3;PSMD13
REACTOME_METABOLISM_OF_CARBOHYDRATES	21	235	5.74357e-05	0.00186176	0.0763321	IDS;SEH1L;SLC25A1;PPP2CB;PGLS;SLC37A4;PFKL;PRPS1;EXT2;RPIA;HK1;PC;B3GNT3;PYGB;GAPDH;TPI1;GALE;B3GAT3;ALDOA;TALDO1;TPI1P1
REACTOME_SIGNALING_BY_THE_B_CELL_RECEPTOR_BCR	14	121	6.37578e-05	0.0020132	0.0847341	TRIB3;PSMA2;CASP9;STIM1;MLST8;RPS6KB2;CHUK;ORAI1;PSMC5;NFKBIA;PSMA1;RPS27A;PSMC3;PSMD13
REACTOME_DOWNSTREAM_SIGNALING_EVENTS_OF_B_CELL_RECEPTOR_BCR	12	92	6.51374e-05	0.0020132	0.0865676	TRIB3;PSMA2;CASP9;MLST8;RPS6KB2;CHUK;PSMC5;NFKBIA;PSMA1;RPS27A;PSMC3;PSMD13
REACTOME_HOST_INTERACTIONS_OF_HIV_FACTORS	14	122	6.98057e-05	0.00210845	0.0927718	AP1M1;SEH1L;PSMA2;AP1M2;PACS1;HLA-A;AP2S1;PSMC5;RANGAP1;PSMA1;RPS27A;PSMC3;SLC25A6;PSMD13
REACTOME_RESPIRATORY_ELECTRON_TRANSPORT	10	66	7.26538e-05	0.00214571	0.0965569	NDUFC2;NDUFS4;UQCRC1;SDHA;ETFB;NDUFS8;NDUFB3;NDUFB10;NDUFV1;UQCRFS1
REACTOME_PHOSPHOLIPID_METABOLISM	18	190	9.02638e-05	0.00260722	0.119961	MTMR1;GBA2;SPTLC2;TAZ;VAC14;INPP4B;CHKA;PIK3CA;GPCPD1;LPIN3;SMPD4;MTMR6;CERS2;MBOAT2;INPPL1;PLA2G16;PI4KA;LPIN1
BIOCARTA_NTHI_PATHWAY	6	23	9.2204e-05	0.00260722	0.122539	MAPK14;NR3C1;DUSP1;CHUK;MAP2K3;NFKBIA
KEGG_AMINO_SUGAR_AND_NUCLEOTIDE_SUGAR_METABOLISM	8	44	0.000102016	0.00276691	0.135579	NANS;TSTA3;UAP1;GMPPA;HK1;GALE;GFPT1;FPGT
REACTOME_ACTIVATION_OF_CHAPERONE_GENES_BY_XBP1S	8	44	0.000102016	0.00276691	0.135579	ACADVL;DNAJB11;PREB;HYOU1;ATP6V0D1;ARFGAP1;SRPRB;YIF1A
PID_S1P_S1P2_PATHWAY	6	24	0.000119421	0.00300582	0.158711	MAPK14;PAK1;GNAQ;FOS;RHOA;GNA11
BIOCARTA_PPARA_PATHWAY	9	57	0.00011947	0.00300582	0.158776	NCOA1;PPARGC1A;DUSP1;PIK3CA;PRKCA;CITED2;HSPA1A;NFKBIA;DUT
PID_P53_REGULATION_PATHWAY	9	57	0.00011947	0.00300582	0.158776	HIPK2;ABL1;PPP1R13L;MAPK14;RFWD2;SKP2;CDK2;CSE1L;TRIM28
KEGG_BASE_EXCISION_REPAIR	7	34	0.000121971	0.00300582	0.162099	XRCC1;APEX1;MPG;POLD2;PARP1;POLD4;LIG1
REACTOME_CELL_CELL_COMMUNICATION	13	113	0.000122133	0.00300582	0.162314	MPP5;PTPN6;MAPK14;PIK3CA;CRB3;ITGB4;PAK1;PLEC;MAPK12;SPTBN1;CLDN1;LIMS1;JUP
KEGG_PATHWAYS_IN_CANCER	25	323	0.000139004	0.00335884	0.184736	ITGA3;TRAF4;NFKB2;PIAS2;ABL1;MET;DVL1;VEGFA;PIK3CA;CASP9;ERBB2;SKP2;CDKN2B;PRKCA;FOS;BCR;CHUK;RHOA;NFKBIA;CDK2;CBLC;RALB;FZD6;JUP;NCOA4
PID_ARF6_PATHWAY	7	35	0.000148026	0.00351296	0.196726	ARAP2;CYTH2;MET;GNAQ;GNA11;EPHA2;ARF6
REACTOME_FATTY_ACID_TRIACYLGLYCEROL_AND_KETONE_BODY_METABOLISM	16	165	0.000166149	0.0038739	0.220812	MED29;ACSL4;ACADVL;NCOA1;MED15;SLC25A1;TRIB3;PPARGC1A;ACLY;PRKAB2;LPIN3;ARNTL;ESRRA;LPIN1;FASN;TXNRD1
REACTOME_GAB1_SIGNALOSOME	7	36	0.00017841	0.00408806	0.237107	TRIB3;GAB1;PIK3CA;CASP9;MLST8;RPS6KB2;CHUK
BIOCARTA_RACCYCD_PATHWAY	6	26	0.000192762	0.00427591	0.256181	PIK3CA;PAK1;CHUK;RHOA;NFKBIA;CDK2
REACTOME_RESOLUTION_OF_AP_SITES_VIA_THE_MULTIPLE_NUCLEOTIDE_PATCH_REPLACEMENT_PATHWAY	5	17	0.000195535	0.00427591	0.259867	APEX1;MPG;POLD2;POLD4;LIG1
REACTOME_CLASS_I_MHC_MEDIATED_ANTIGEN_PROCESSING_PRESENTATION	20	238	0.000196261	0.00427591	0.260831	CYBA;KEAP1;SEC23A;PSMA2;UBE2D2;FBXO44;MKRN1;SKP2;FBXO27;ERAP1;UBE2J1;HLA-A;PSMC5;FBXO2;PSMA1;SAE1;RPS27A;UBR1;PSMC3;PSMD13
REACTOME_HEMOSTASIS	31	451	0.00020717	0.00444078	0.275329	ITGA3;CD9;HMG20B;DGKA;RCOR1;ABL1;TIMP1;DGKH;PPP2CB;SH2B3;PTPN6;MAPK14;VEGFA;MFN2;PIK3CA;VPS45;PRCP;SLC16A3;SLC7A11;PPP2R5E;PRKCA;GNAQ;CDK5;STIM1;GNB2;GATA2;ORAI1;RHOA;GNA11;CDK2;ALDOA
REACTOME_SYNTHESIS_OF_DNA	11	90	0.000233674	0.00471943	0.310553	PSMA2;POLD2;POLD4;PRIM1;PSMC5;LIG1;CDK2;PSMA1;RPS27A;PSMC3;PSMD13
BIOCARTA_GLYCOLYSIS_PATHWAY	4	10	0.000234373	0.00471943	0.311482	PFKL;HK1;GAPDH;TPI1
REACTOME_NEF_MEDIATED_DOWNREGULATION_OF_MHC_CLASS_I_COMPLEX_CELL_SURFACE_EXPRESSION	4	10	0.000234373	0.00471943	0.311482	AP1M1;AP1M2;PACS1;HLA-A
REACTOME_REGULATION_OF_INSULIN_SECRETION_BY_ACETYLCHOLINE	4	10	0.000234373	0.00471943	0.311482	PLCB3;PRKCA;GNAQ;GNA11
REACTOME_GLYCOLYSIS	6	27	0.00024076	0.00477566	0.31997	PPP2CB;PFKL;GAPDH;TPI1;ALDOA;TPI1P1
REACTOME_S_PHASE	12	106	0.000256265	0.00499702	0.340576	PSMA2;POLD2;SKP2;POLD4;PRIM1;PSMC5;LIG1;CDK2;PSMA1;RPS27A;PSMC3;PSMD13
REACTOME_INTERFERON_ALPHA_BETA_SIGNALING	9	63	0.000262148	0.00499702	0.348395	IFI35;IP6K2;OAS1;PTPN6;ISG20;ISG15;HLA-A;IFIT2;EGR1
REACTOME_POST_CHAPERONIN_TUBULIN_FOLDING_PATHWAY	5	18	0.000263199	0.00499702	0.349791	TBCD;TUBB6;TBCB;TUBA1B;TUBA1C
REACTOME_PROTEIN_FOLDING	8	51	0.000297268	0.00549463	0.395069	USP11;TBCD;FBXW5;TUBB6;TBCB;TUBA1B;CCT7;TUBA1C
PID_LIS1_PATHWAY	6	28	0.000297677	0.00549463	0.395613	ABL1;CDK5;RHOA;NUDC;LRPAP1;DYNC1H1
REACTOME_METABOLISM_OF_AMINO_ACIDS_AND_DERIVATIVES	17	192	0.000313712	0.00571128	0.416923	MAT2B;BCKDHB;FAH;HIBADH;PSMA2;ASL;IVD;ALDH9A1;GPT2;PSMC5;PHGDH;OAZ1;PSMA1;SAT1;PSMC3;PYCR1;PSMD13
REACTOME_GLUCOSE_METABOLISM	9	65	0.000333323	0.00598631	0.442987	SLC25A1;PPP2CB;PFKL;PC;PYGB;GAPDH;TPI1;ALDOA;TPI1P1
PID_EPHA2_FWD_PATHWAY	5	19	0.000347256	0.00613249	0.461503	PIK3CA;PAK1;INPPL1;RHOA;EPHA2
REACTOME_APOPTOSIS	14	142	0.000350692	0.00613249	0.466069	ROCK1;PSMA2;CASP9;BCL2L11;HIST1H1E;PLEC;MAGED1;HIST1H1B;H1F0;PSMC5;PSMA1;RPS27A;PSMC3;PSMD13
REACTOME_SCFSKP2_MEDIATED_DEGRADATION_OF_P27_P21	8	53	0.000389789	0.00672765	0.518029	PSMA2;SKP2;PSMC5;CDK2;PSMA1;RPS27A;PSMC3;PSMD13
REACTOME_REGULATION_OF_MRNA_STABILITY_BY_PROTEINS_THAT_BIND_AU_RICH_ELEMENTS	10	81	0.000409381	0.00680343	0.544067	PSMA2;MAPK14;PRKCA;PSMC5;EXOSC8;ZFP36;PSMA1;RPS27A;PSMC3;PSMD13
KEGG_PYRIMIDINE_METABOLISM	11	96	0.000412073	0.00680343	0.547644	ZNRD1;UPRT;POLD2;POLD4;ENTPD5;PRIM1;POLR2E;NME3;NME4;DUT;TXNRD1
REACTOME_SIGNALING_BY_ERBB2	11	96	0.000412073	0.00680343	0.547644	ERBB3;TRIB3;GAB1;PIK3CA;CASP9;ERBB2;PRKCA;MLST8;RPS6KB2;CHUK;RPS27A
REACTOME_PYRUVATE_METABOLISM_AND_CITRIC_ACID_TCA_CYCLE	7	41	0.000414656	0.00680343	0.551078	NNT;SLC16A3;PDP1;IDH2;IDH3G;SDHA;LDHA
PID_TAP63_PATHWAY	8	54	0.000444128	0.0071114	0.590246	ITGA3;TRAF4;ABL1;ITGB4;FLOT2;NOC2L;CHUK;DHRS3
REACTOME_P53_DEPENDENT_G1_DNA_DAMAGE_RESPONSE	8	54	0.000444128	0.0071114	0.590246	PSMA2;RFWD2;PSMC5;CDK2;PSMA1;RPS27A;PSMC3;PSMD13
KEGG_TIGHT_JUNCTION	13	129	0.000455866	0.00720247	0.605846	MPP5;EPB41L1;PPP2CB;MYH14;RRAS;CRB3;CGN;RAB13;PRKCA;EPB41;RHOA;CLDN1;ACTG1
REACTOME_MITOTIC_M_M_G1_PHASES	15	163	0.000460655	0.00720247	0.61221	SEH1L;PPP2CB;PSMA2;CENPH;PPP2R5E;SPC24;PRIM1;PSMC5;NUDC;RANGAP1;CDK2;PSMA1;RPS27A;PSMC3;PSMD13
BIOCARTA_MYOSIN_PATHWAY	6	31	0.000533433	0.00805605	0.708933	ARHGEF5;ROCK1;ARHGEF16;ARHGEF9;PRKCA;GNAQ
PID_P38_ALPHA_BETA_PATHWAY	6	31	0.000533433	0.00805605	0.708933	DUSP16;MAPK14;DUSP1;PAK1;MAP2K3;RALB
REACTOME_SEMA4D_IN_SEMAPHORIN_SIGNALING	6	31	0.000533433	0.00805605	0.708933	ROCK1;MYH14;MET;RRAS;ERBB2;RHOA
KEGG_SMALL_CELL_LUNG_CANCER	10	84	0.000549286	0.00820225	0.730001	ITGA3;TRAF4;PIAS2;PIK3CA;CASP9;SKP2;CDKN2B;CHUK;NFKBIA;CDK2
REACTOME_MITOTIC_G1_G1_S_PHASES	13	132	0.000568428	0.00829732	0.755441	PPP2CB;PSMA2;SKP2;CDKN2B;DYRK1A;PRIM1;E2F4;PSMC5;CDK2;PSMA1;RPS27A;PSMC3;PSMD13
REACTOME_REGULATION_OF_APOPTOSIS	8	56	0.000571247	0.00829732	0.759187	PSMA2;CASP9;MAGED1;PSMC5;PSMA1;RPS27A;PSMC3;PSMD13
REACTOME_NEF_MEDIATES_DOWN_MODULATION_OF_CELL_SURFACE_RECEPTORS_BY_RECRUITING_THEM_TO_CLATHRIN_ADAPTERS	5	21	0.000574382	0.00829732	0.763353	AP1M1;AP1M2;PACS1;HLA-A;AP2S1
REACTOME_NFKB_AND_MAP_KINASES_ACTIVATION_MEDIATED_BY_TLR4_SIGNALING_REPERTOIRE	9	70	0.000583225	0.00831946	0.775107	NFKB2;PPP2CB;DUSP3;MAPK14;FOS;CHUK;MAP2K3;NFKBIA;RPS27A
REACTOME_INTEGRATION_OF_ENERGY_METABOLISM	12	116	0.000588434	0.00831946	0.782029	PPP2CB;ACLY;PRKAB2;SEC11A;PLCB3;PRKCA;GNAQ;GNB2;GNA11;SLC25A6;FASN;TALDO1
REACTOME_GLUCONEOGENESIS	6	32	0.00063785	0.00892318	0.847702	SLC25A1;PC;GAPDH;TPI1;ALDOA;TPI1P1
BIOCARTA_MAPK_PATHWAY	10	86	0.000662911	0.00917718	0.881009	MAP4K5;MAPK14;PAK1;MAP4K2;FOS;RPS6KB2;MAPK12;CHUK;MAP2K3;NFKBIA
REACTOME_TRIF_MEDIATED_TLR3_SIGNALING	9	72	0.000718696	0.00978471	0.955147	NFKB2;PPP2CB;DUSP3;MAPK14;FOS;CHUK;MAP2K3;NFKBIA;RPS27A
PID_ATF2_PATHWAY	8	58	0.000726256	0.00978471	0.965194	PPARGC1A;MAPK14;DUSP1;PRKCA;FOS;JUNB;RUVBL2;HES1
BIOCARTA_ARENRF2_PATHWAY	4	13	0.000735493	0.00978471	0.977471	KEAP1;MAPK14;PRKCA;FOS
KEGG_LYSOSOME	12	119	0.000740188	0.00978471	0.98371	IDS;AP3D1;ATP6AP1;AP1M1;AP4E1;GNPTG;TCIRG1;AP1M2;ATP6V0D1;FUCA1;CTSH;AP3S1
REACTOME_INTERFERON_SIGNALING	14	153	0.000743609	0.00978471	0.988256	IFI35;IP6K2;SEH1L;OAS1;PTPN6;EIF4A1;ISG20;PTPN2;KPNA2;ISG15;HLA-A;IFIT2;EGR1;RPS27A
KEGG_INSULIN_SIGNALING_PATHWAY	13	137	0.000808004	0.0105278	1	PPARGC1A;SOCS2;PIK3CA;PRKAB2;FLOT2;HK1;RPS6KB2;EXOC7;IRS2;EIF4EBP1;PYGB;CBLC;FASN
REACTOME_CYTOKINE_SIGNALING_IN_IMMUNE_SYSTEM	20	263	0.000821105	0.0105946	1	IFI35;IP6K2;NFKB2;SEH1L;OAS1;PTPN6;SOCS2;PIK3CA;EIF4A1;INPPL1;ISG20;PTPN2;KPNA2;IRS2;ISG15;HLA-A;CHUK;IFIT2;EGR1;RPS27A
PID_A6B1_A6B4_INTEGRIN_PATHWAY	7	46	0.000852295	0.0107876	1	CD9;ERBB3;MET;PIK3CA;ITGB4;ERBB2;PRKCA
REACTOME_CDK_MEDIATED_PHOSPHORYLATION_AND_REMOVAL_OF_CDC6	7	46	0.000852295	0.0107876	1	PSMA2;PSMC5;CDK2;PSMA1;RPS27A;PSMC3;PSMD13
SIG_CD40PATHWAYMAP	6	34	0.000893593	0.0110989	1	NFKB2;MAPK14;DUSP1;PIK3CA;MAPK12;NFKBIA
PID_MAPK_TRK_PATHWAY	6	34	0.000893593	0.0110989	1	MAPK14;CDK5;FOS;MAP2K3;EGR1;RUSC1
REACTOME_SIGNALING_BY_SCF_KIT	9	75	0.000969035	0.0117495	1	TRIB3;SH2B3;PTPN6;PIK3CA;CASP9;PRKCA;MLST8;RPS6KB2;CHUK
REACTOME_TRAF6_MEDIATED_INDUCTION_OF_NFKB_AND_MAP_KINASES_UPON_TLR7_8_OR_9_ACTIVATION	9	75	0.000969035	0.0117495	1	NFKB2;PPP2CB;DUSP3;MAPK14;FOS;CHUK;MAP2K3;NFKBIA;RPS27A
REACTOME_PI_METABOLISM	7	47	0.000972493	0.0117495	1	MTMR1;VAC14;INPP4B;PIK3CA;MTMR6;INPPL1;PI4KA

## Sheet: Sheet1
	hits	pathway_size	p.value	p.adj.fdr	p.adj.bonforroni	Genes_in_pathway
REACTOME_IMMUNE_SYSTEM	29	892	6.83822e-08	1.93837e-05	9.088e-05	NUP43;NUP133;CDC42;PPP2R5C;ANAPC5;NUP50;RAE1;IKBKB;TYK2;CASP2;PSMD11;UBE4A;SKP1;KPNA1;ATF2;CAPZA1;CD46;CREB1;KLC1;UBE2G1;NUP205;ADAR;BTRC;HSP90B1;UBE2V2;ARIH2;CALR;UBE2L3;PSMB3
REACTOME_CELL_CYCLE	18	397	2.12279e-07	4.11325e-05	0.000282118	NUP43;DBF4;NUP133;PPP2R5C;ANAPC5;PSMD11;SKP1;CNTRL;CDK7;NUF2;HIST1H2BD;CDC25A;RAD21;BTRC;CENPN;NPM1;SYCP2;PSMB3
REACTOME_METABOLISM_OF_PROTEINS	17	448	5.13267e-06	0.000487237	0.00682132	PLAUR;TIMM9;EIF3E;MAN2A1;SPCS1;SPCS2;ALG5;FKBP9;SPCS3;EIF2S1;RPS15A;COX17;GALNT13;C1GALT1C1;TBCA;CALR;RPS26
REACTOME_HIV_INFECTION	16	191	1.82286e-10	2.42258e-07	2.42258e-07	NUP43;NUP133;NUP50;RAE1;PSMD11;SKP1;KPNA1;TAF12;CDK7;NUP205;GTF2A1;BTRC;POLR2G;NPM1;TAF9;PSMB3
REACTOME_ADAPTIVE_IMMUNE_SYSTEM	16	509	9.23802e-05	0.00438476	0.122773	CDC42;PPP2R5C;ANAPC5;IKBKB;PSMD11;UBE4A;SKP1;CREB1;KLC1;UBE2G1;BTRC;UBE2V2;ARIH2;CALR;UBE2L3;PSMB3
REACTOME_CELL_CYCLE_MITOTIC	15	305	7.99908e-07	9.66435e-05	0.00106308	NUP43;DBF4;NUP133;PPP2R5C;ANAPC5;PSMD11;SKP1;CNTRL;CDK7;NUF2;CDC25A;RAD21;BTRC;CENPN;PSMB3
REACTOME_MRNA_PROCESSING	12	153	7.29258e-08	1.93837e-05	9.69184e-05	NUP43;RBM5;NUP133;NUP50;RAE1;CDK7;NUP205;ADAR;NXF1;PCF11;POLR2G;LSM2
REACTOME_METABOLISM_OF_RNA	12	278	3.66502e-05	0.0022844	0.0487082	NUP43;NUP133;NUP50;RAE1;LSM5;PSMD11;RPS15A;NUP205;DCP2;RPS26;LSM2;PSMB3
REACTOME_HOST_INTERACTIONS_OF_HIV_FACTORS	11	122	6.13838e-08	1.93837e-05	8.15791e-05	NUP43;NUP133;NUP50;RAE1;PSMD11;SKP1;KPNA1;NUP205;BTRC;NPM1;PSMB3
REACTOME_CYTOKINE_SIGNALING_IN_IMMUNE_SYSTEM	11	263	0.000101772	0.00466397	0.135255	NUP43;NUP133;NUP50;RAE1;IKBKB;TYK2;SKP1;KPNA1;NUP205;ADAR;BTRC
REACTOME_CLASS_I_MHC_MEDIATED_ANTIGEN_PROCESSING_PRESENTATION	11	238	4.16411e-05	0.00240613	0.055341	ANAPC5;PSMD11;UBE4A;SKP1;UBE2G1;BTRC;UBE2V2;ARIH2;CALR;UBE2L3;PSMB3
REACTOME_PROCESSING_OF_CAPPED_INTRON_CONTAINING_PRE_MRNA	10	133	1.32663e-06	0.000146925	0.0017631	NUP43;RBM5;NUP133;NUP50;RAE1;NUP205;NXF1;PCF11;POLR2G;LSM2
REACTOME_INFLUENZA_LIFE_CYCLE	10	159	6.61684e-06	0.000505958	0.00879378	NUP43;NUP133;NUP50;RAE1;KPNA1;RPS15A;NUP205;POLR2G;CALR;RPS26
REACTOME_HIV_LIFE_CYCLE	10	111	2.476e-07	4.11325e-05	0.00032906	NUP43;NUP133;NUP50;RAE1;TAF12;CDK7;NUP205;GTF2A1;POLR2G;TAF9
REACTOME_LATE_PHASE_OF_HIV_LIFE_CYCLE	10	97	6.86438e-08	1.93837e-05	9.12276e-05	NUP43;NUP133;NUP50;RAE1;TAF12;CDK7;NUP205;GTF2A1;POLR2G;TAF9
REACTOME_ANTIGEN_PROCESSING_UBIQUITINATION_PROTEASOME_DEGRADATION	10	200	4.80357e-05	0.00265998	0.0638395	ANAPC5;PSMD11;UBE4A;SKP1;UBE2G1;BTRC;UBE2V2;ARIH2;UBE2L3;PSMB3
REACTOME_DIABETES_PATHWAYS	9	126	6.85271e-06	0.000505958	0.00910725	SPCS1;SPCS2;SERP1;SPCS3;EIF2S1;SLC30A7;HSP90B1;DCP2;CALR
REACTOME_MITOTIC_M_M_G1_PHASES	9	163	5.33135e-05	0.00272514	0.0708537	NUP43;DBF4;NUP133;PPP2R5C;PSMD11;NUF2;RAD21;CENPN;PSMB3
REACTOME_DNA_REPLICATION	9	183	0.000129427	0.00573361	0.172008	NUP43;DBF4;NUP133;PPP2R5C;PSMD11;NUF2;RAD21;CENPN;PSMB3
REACTOME_METABOLISM_OF_CARBOHYDRATES	9	235	0.000806985	0.0233149	1	NUP43;ST3GAL6;NUP133;HMMR;NUP50;RAE1;DSE;NUP205;UGP2
PID_MYC_ACTIV_PATHWAY	8	79	1.64103e-06	0.000167764	0.00218093	TFRC;TAF12;EIF2S1;CDC25A;PRDX3;SHMT1;NPM1;TAF9
REACTOME_INTERFERON_SIGNALING	8	153	0.000201036	0.00785815	0.267177	NUP43;NUP133;NUP50;RAE1;TYK2;KPNA1;NUP205;ADAR
REACTOME_ANTIVIRAL_MECHANISM_BY_IFN_STIMULATED_GENES	6	64	5.24526e-05	0.00272514	0.0697095	NUP43;NUP133;NUP50;RAE1;KPNA1;NUP205
REACTOME_DOWNSTREAM_SIGNALING_EVENTS_OF_B_CELL_RECEPTOR_BCR	6	92	0.000391762	0.0137014	0.520652	IKBKB;PSMD11;SKP1;CREB1;BTRC;PSMB3
REACTOME_TRANSPORT_OF_MATURE_TRANSCRIPT_TO_CYTOPLASM	6	51	1.41016e-05	0.000986372	0.0187411	NUP43;NUP133;NUP50;RAE1;NUP205;NXF1
REACTOME_RNA_POL_II_TRANSCRIPTION	6	98	0.000549214	0.0165888	0.729906	TAF12;CDK7;GTF2A1;PCF11;POLR2G;TAF9
REACTOME_G1_S_TRANSITION	6	107	0.000872783	0.0246793	1	DBF4;PSMD11;SKP1;CDK7;CDC25A;PSMB3
REACTOME_TRANSPORT_OF_MATURE_MRNA_DERIVED_FROM_AN_INTRONLESS_TRANSCRIPT	6	31	6.85933e-07	9.11605e-05	0.000911605	NUP43;NUP133;NUP50;RAE1;NUP205;NXF1
REACTOME_TRANSPORT_OF_RIBONUCLEOPROTEINS_INTO_THE_HOST_NUCLEUS	6	26	2.24031e-07	4.11325e-05	0.000297737	NUP43;NUP133;NUP50;RAE1;KPNA1;NUP205
REACTOME_INTERACTIONS_OF_VPR_WITH_HOST_CELLULAR_PROTEINS	6	31	6.85933e-07	9.11605e-05	0.000911605	NUP43;NUP133;NUP50;RAE1;KPNA1;NUP205
REACTOME_MITOTIC_PROMETAPHASE	6	81	0.000196033	0.00785815	0.260528	NUP43;NUP133;PPP2R5C;NUF2;RAD21;CENPN
PID_ATM_PATHWAY	5	34	2.47602e-05	0.00164531	0.0329063	UIMC1;DCLRE1C;CTBP1;CDC25A;BLM
REACTOME_SIGNALING_BY_WNT	5	62	0.00045469	0.0140531	0.604282	PPP2R5C;PSMD11;SKP1;BTRC;PSMB3
REACTOME_METABOLISM_OF_NON_CODING_RNA	5	48	0.000135369	0.00580341	0.179906	NUP43;NUP133;NUP50;RAE1;NUP205
REACTOME_ACTIVATION_OF_NF_KAPPAB_IN_B_CELLS	5	61	0.00042155	0.0140531	0.56024	IKBKB;PSMD11;SKP1;BTRC;PSMB3
REACTOME_CYCLIN_E_ASSOCIATED_EVENTS_DURING_G1_S_TRANSITION_	5	62	0.00045469	0.0140531	0.604282	PSMD11;SKP1;CDK7;CDC25A;PSMB3
REACTOME_RNA_POL_II_TRANSCRIPTION_PRE_INITIATION_AND_PROMOTER_OPENING	5	40	5.56549e-05	0.00273946	0.0739654	TAF12;CDK7;GTF2A1;POLR2G;TAF9
REACTOME_GLUCOSE_TRANSPORT	5	37	3.78156e-05	0.0022844	0.0502569	NUP43;NUP133;NUP50;RAE1;NUP205
REACTOME_RNA_POL_II_PRE_TRANSCRIPTION_EVENTS	5	56	0.000282296	0.010654	0.375172	TAF12;CDK7;GTF2A1;POLR2G;TAF9
REACTOME_CIRCADIAN_CLOCK	5	50	0.000164701	0.00684024	0.218888	SKP1;ATF2;CREB1;BTRC;NCOA6
REACTOME_NEP_NS2_INTERACTS_WITH_THE_CELLULAR_EXPORT_MACHINERY	5	26	6.26374e-06	0.000505958	0.00832451	NUP43;NUP133;NUP50;RAE1;NUP205
REACTOME_REGULATION_OF_GLUCOKINASE_BY_GLUCOKINASE_REGULATORY_PROTEIN	5	26	6.26374e-06	0.000505958	0.00832451	NUP43;NUP133;NUP50;RAE1;NUP205
KEGG_BASAL_TRANSCRIPTION_FACTORS	4	35	0.000453463	0.0140531	0.602653	TAF12;TAF5L;GTF2A1;TAF9
REACTOME_SYNTHESIS_SECRETION_AND_DEACYLATION_OF_GHRELIN	3	15	0.000452147	0.0140531	0.600903	SPCS1;SPCS2;SPCS3
REACTOME_MRNA_DECAY_BY_5_TO_3_EXORIBONUCLEASE	3	14	0.0003645	0.0130925	0.484421	LSM5;DCP2;LSM2
REACTOME_SYNTHESIS_SECRETION_AND_INACTIVATION_OF_GIP	3	13	0.000288597	0.010654	0.383546	SPCS1;SPCS2;SPCS3
REACTOME_SYNTHESIS_SECRETION_AND_INACTIVATION_OF_GLP1	3	17	0.000665467	0.0196534	0.884405	SPCS1;SPCS2;SPCS3
